# Supplementary material for: Genome-wide comparative analysis of photosynthetic enzymatic genes provides novel insights into foxtail millet and other cereals
Source: Front Genet. 2024 Nov 5;15:1449113. doi: 10.3389/fgene.2024.1449113 (PMC11574623; doi:10.3389/fgene.2024.1449113)
Supplement: Supplementary file 1 [file Table2.XLSX]

## Sheet: Sheet1
Gene ID	Gene Annotation	Physical position on Sorghum genome			Gene length (bp)	Sequence information			Protein properties
		Chromosome	Start position (bp)	End Position (bp)		Genomic	CDS	Protein	Protein length (aa)	Sub cellular localization	Molecular weight (Da)	pI	Instability index	Aliphatic index	Grand average of hydropathicity (GRAVY)
Sobic.001G326900	Sobi01_PPDK-02	1	65494782	65503309	8527	GATGCGTGCATGCATGCAAGCCCATCAGGCGCCTCCCTGGCCGCCACGCATGCAGCCGGC ATATGGGGTGTATATATAGCATATAGCGTGCCACTCGTCACACCAATAAAAACGAACAGA GTTTCAAACTTCAAAACTCTAGCTTTATTTGGCACGTGATTTCCAGCCAAAGAATTCATC GTACGTACGGTGGTATTATATTACTTGAATCCGCGCCGATCGATCAATAATGGCGCCGGC GGCGTCGACTCGCCGCCGCAAGGACGACGACGGGGCCGCGCCGGAGACGACGCAGAGGGT CTTCCACTTCGGCAAGGGCCGGAGCGACGGCAACAAGGCGATGAAAGACTTGGTACGTGC GTGCGTGCGTGCGTGCTACCGGTTTACAAATTA…	ATGGCGCCGGCGGCGTCGACTCGCCGCCGCAAGGACGACGACGGGGCCGCGCCGGAGACG ACGCAGAGGGTCTTCCACTTCGGCAAGGGCCGGAGCGACGGCAACAAGGCGATGAAAGAC TTGCTTGGCGGGAAGGGTGCGAACCTGGCGGAGATGGCGAGCATCGGGCTGTCGGTGCCG CCGGGGTTCACCGTGTCCACGGAGGCGTGCCGGCAGTACCAGCTGCAGGAGCTTGGCGGC GGCGGCGGCGGGCGGCGGCGGGCCATGCCGGCGGGGCTGTGGGACGAGGTCGTCGCGGCG CTGCGGCTCCTGGAGCGCGCCATGGACTCGGGCCTGGGCGACCCGCGGCGGCCGCTGCTG CTGTCCGTGCGCTCCGGCGCCGCCGTCTCCATG…	MAPAASTRRRKDDDGAAPETTQRVFHFGKGRSDGNKAMKDLLGGKGANLAEMASIGLSVP PGFTVSTEACRQYQLQELGGGGGGRRRAMPAGLWDEVVAALRLLERAMDSGLGDPRRPLL LSVRSGAAVSMPGMMDTVLNLGLNDQVVAGLAQRCGCRFAYDSYRRFLDMFGNVVMGIPH ALFEEKLEAMKVDKGLRNDTELDVKDLEELVAQYKNVYLVAKGENCPSDPKKQLHLAILA VFDSWDSARAKKYRSINRITGLKGTAVNVQCMVFGNMGIRSGTGVLFTRNPSTGEKKLYG EFLVNAQGEDVVAGIRTPQELDAMKECMPEPYAELVANCKILESHYKEMMDIEFTVQENR LWMLQCRTGKRTGKGAVKIAVDMVNEGLIDHHS…	904	chloroplast	98576.1	5.57	40.09	87.94	-0.107
Sobic.001G219300	Sobi01_MD-05	1	20631177	20636475	5298	GAAAGAGCTCAGATTGCCACACTGACGACCCGGACCCACAGTGTCGGGCCGATTGTCAGTGACTGATGAGCAGTTGCCCTCATCATCGGGGCGAGTGGCAGTGGATTCCTTCCCAAGGCTCCCCGTCACAGCGACGTTGTTAAATAGCGGCCAACCATTGTGGGCTGTGGCATCCCCTTCGCTATCCCTTTGTTGCCGCCGCCTCCAAAGCCACTCCCAAACCCCCGCTTCCAGAACCTTCTCGAAGCTCACCGCCTCCTCCTCCTCCTCCTCCTCCACTCGCTCCGATGGCGAAGGACCCGATGCGCGTGCTCGTCACTGGCGCCGCAGGTACGGTGTTGAACCCTTCCTTCCTTCCTGATCCGCGTAGTATCCGTTGTCGTCTGCTCCCTGCTCGGA…	ATGGCGAAGGACCCGATGCGCGTGCTCGTCACTGGCGCCGCAGGACAAATTGGATATGCTCTTGTTCCCATGATTGCGAGGGGAGTTATGCTTGGTGCAGACCAGCCTGTTATTCTGCACATGCTTGACATTCCGCCAGCAGCTGAAGCCCTTAACGGCGTTAAGATGGAGTTGGTTGATGCTGCATTTCCTCTTCTGAAGGGAGTTGTTGCAACAACTGATGTTGTGGAAGCCTGCACTGGTGTGAATGTGGCCGTCATGGTCGGTGGATTCCCCAGGAAGGAGGGAATGGAAAGGAAAGATGTTATGTCGAAAAATGTTTCAATCTACAAAGCCCAAGCATCTGCCCTTGAAGCCCATGCGGCCCCCAACTGCAAGGTTCTAGTGGTAGCCAACCCA…	MAKDPMRVLVTGAAGQIGYALVPMIARGVMLGADQPVILHMLDIPPAAEALNGVKMELVDAAFPLLKGVVATTDVVEACTGVNVAVMVGGFPRKEGMERKDVMSKNVSIYKAQASALEAHAAPNCKVLVVANPANTNALILKEFAPSIPEKNVTCLTRLDHNRALGQISERLSVQVSDVKNVIIWGNHSSTQYPDVNHATVKTSTGEKPVRELVADDEWLNGEFITTVQQRGAAIIKARKLSSALSAASSACDHIRDWVLGTPEGTFVSMGVYSDGSYGVPSGLIYSFPVTCSGGEWKIVQGLPIDEFSRKKLDATAQELSEEKTLAYSCLE	332	cytoplasm	35464.8	5.75	26.78	95.45	0.057
Sobic.002G167000	Sobi02_PEP-03	2	53223198	53228953	5755	ATCCCCTGCAAATTGATCGATAATATAAGAATAAAATAACGTGCATCTCGTACATTCGCT TGGACCTGCCTGCTAAATGCTAATGCTAATGCTATCCATCTTCCTCCTCCGTCTATAAAG TGGCCGCCAGAATCCGCTCCTCCTACAATTGCAGCAGCCTCCTCTCCTCTCCTCCCTGCC TGGTTCTTGCTTGCAGTTCTTGAACCAAATCCACACCGCCGGCGCGCTTAGCATTGGGGC TAGCTAGGGGGCCGATCGATATGGCGGCCTTAGGGGCGAAGATGGAGCGGCTGTCGTCGA TCGACGCGCAGCTGCGGATGCTGGTGCCGGGGAAGGTCTCGGAGGACGACAAGCTCATCG AGTACGACGCGCTCCTCCTCGACCGCTTCCTCG…	ATGGCGGCCTTAGGGGCGAAGATGGAGCGGCTGTCGTCGATCGACGCGCAGCTGCGGATG CTGGTGCCGGGGAAGGTCTCGGAGGACGACAAGCTCATCGAGTACGACGCGCTCCTCCTC GACCGCTTCCTCGACATCCTCCAGGACCTCCACGGCGACGACCTCAAGGAGATGGTTCAA GAATGCTATGAGGTAGCTGCTGAGTATGAAACAAAACATGACTTGCAAAAGCTTGATGAA CTCGGGAAGATGATAACAAGCTTGGATCCTGGGGACTCTATTGTGATCGCCAAGTCTTTC TCGCACATGCTTAACTTGGCCAACTTGGCTGAGGAAGTCCAGATAGCATACAGGAGGAGA ATCAAGCTCAAGAAGGGAGACTTTGCTGATGAG…	MAALGAKMERLSSIDAQLRMLVPGKVSEDDKLIEYDALLLDRFLDILQDLHGDDLKEMVQ ECYEVAAEYETKHDLQKLDELGKMITSLDPGDSIVIAKSFSHMLNLANLAEEVQIAYRRR IKLKKGDFADENSAITESDIEETLKRLVVDLKKSPAEVFDALKSQTVDLVLTAHPTQSVR RSLLQKHSRIRNCLVQLYSKDITPDDKQELDEALQREIQAAFRTDEIRRTQPTPQDEMRA GMSYFHETIWKGVPKFLRRVDTALKNIGINERVPYNAPLIQFSSWMGGDRDGNPRVTPEV TRDVCLLARMMASNLYCSQIEDLMFELSMWRCSDELRMRADELHRSTKKDAKHYIEFWKK VPPNEPYRVILSDVRDKLYNTRERSRELLSSGH…	967	cytoplasm	110176	5.8	44.37	92.5	-0.36
Sobic.003G280900	Sobi03_NADP-06	3	67904340	67910010	5670	GCCGAACAGGATAGAAATAGAACCAACCAATCGCCATCGGGGTCGGGGGCGCTGGGCGCA GACAGTCGGCTTCCACCAACCCCACGTTGCCAGCAGCAGCCTCCACCTGTTCCACTCGAC CACTCCACCCCCTTCCGCCGCCGGGCGAGTCGGCGAGACGCGTCGGCTGCCCGTTGTCCT CACCCTTCGGGTCGTGGGCGGTGGGGCCCCGCTCGTCAGGCGGCCATGCGCGCCCTTCGC GTCCGCTTCCTCCGGGTAACTTCGCGGTCAACCTCCCTCTCCCTGCTCCCTCCCACGGCC GCCACCACACCGACGAAAGTCTTTGCTAACGCCAGCAGCCCAGCAACCAGCAGCAGCCCC CGCCCCCCGCCTCGCCTCGCCCGCCGTTAAATA…	ATGGAGAGCACGCTCAAGGGGATACGCGGCAGCGACGCGCCGTGCGTGCTGGACATGGAC GACGCGGCCACCGTGGCGGGCGGCGTCGAGGACACCTACGGCGAGGACCGCGCCACCGAG GAGCAGCTCGTCACGCCATGGACCGTCTCCGTCGCCAGCGGTTACAATTTGCTGAGGGAT CCCCGTTACAACAAGGGACTTGCGTTCACAGAGAGGGAGCGTGAGACGCACTACCTCCGT GGCCTTCTGCCACCAGCTATTGTATCTCAGGAGCTCCAGGAGAGAAAGATCATGAATAAT ATCCGACAATACCAGTTGCCTTTGCAGCGCTACATGGCCCTCATGGACCTCCAGGAAGGG AATGAGAGGCTTTTCTACAAGCTGCTTATTGAC…	MESTLKGIRGSDAPCVLDMDDAATVAGGVEDTYGEDRATEEQLVTPWTVSVASGYNLLRDPRYNKGLAFTERERETHYLRGLLPPAIVSQELQERKIMNNIRQYQLPLQRYMALMDLQEGNERLFYKLLIDNVEELLPIVYTPTVGEACQKYGSIFSRPQGLYISLKEKGKILEVLKNWPERSIQVIVVTDGERILGLGDLGCQGMGIPVGKLSLYTALGGVRPSACLPITLDVGTNNEELLNDEFYIGLRQRRATGQEYTDFLQEFMSAVKQNYGEKVLIQFEDFANHNAFDLLARYGTTHLVFNDDIQGTASVVLAGLIAAQTLLGGSLADHTYLFLGAGEAGTGIAELIALEISRQTKAPIEECRKKIWLVDSKGLIVSTRKESLQHFKKPWAHEH…	593	cytoplasm	65551.8	5.65	41.04	93.78	-0.181
Sobic.003G036000	Sobi03_NADP-03	3	3341196	3347190	5994	GGGCTCGACTGCTCGAGCACCCTCGCTTTCCCTTTTTATACGAGAAGATCCCTCCCTCGC CACCCGCATTCCCCTCTCCACGCACGCTGCCGGCTGCGAAGAGGGAGGAGGAGGAGGACG CCTCGCCAGTTGCCACTGCCGCGCCGCTCCGCTCCAGCCTCCCTCTCTCCAGTCCATCCC CCGAACTCGACGCCACCATGATGTCCGCGCGCACCGCCGCCGCGTCGCCCGCCTCCGCGG TACGTACGTTCCACGACCGGCCGCCTAACCACCCTTATTCTACACCACCTTCTTCCCTCC GCTACGCCTTCTTCCCGGTGCTCCCGCGCCCCGCGCGCGCGATTTAGACCTCGCGATTGC GGGCTACCTACTCTGCTCTCCTCGTACGTACAG…	ATGGGCTCCGCCGCGGAGACGGAGACGCAGGAGGAGGTGGAGGTGGCGGCGACCGGCGGC GTCGTCGAGGACCCCTACGGCGAGGACAGCGCCACCGAGGAGCTGCCCGTCACGCCCTGG GCCTTCTCCGTCGCAAGCGGTTACACCCTTTTGAGGGATCCACATCACAACAAGGGTCTT GCCTTCACGGAGAAGGAGAGGGATGCACACTACTTGCGTGGACTGCTTCCTCCTGCAGTT GTGTCTCAGGAACTCCAAATTAAGAAGATCATGCACAACCTGCGGCAGTACCAGGTCCCT TTGCAGCGCTATATGGCCATGATGGACCTTCAGGAGAGGAACGAGAGGCTTTTCTACAAG CTTTTAATTGATAATGTGGAGGAGCTGCTTCCT…	MGSAAETETQEEVEVAATGGVVEDPYGEDSATEELPVTPWAFSVASGYTLLRDPHHNKGL AFTEKERDAHYLRGLLPPAVVSQELQIKKIMHNLRQYQVPLQRYMAMMDLQERNERLFYK LLIDNVEELLPVVYTPTVGEACQKYGSIFRQPQGLYVSLRDKGRVLEVLRNWPQRDIQVI CVTDGERILGLGDLGCQGMGIPVGKLALYTALGGVRPSACLPITIDVGTNNEKLLNDEFY IGLRQKRATGKEYDELMEEFMAAIKQIYGEKVLIQFEDFANHNAFDLLEKYRKSHLVFND DIQGTASVVLAGLLAALKMVGGTLAEQTYLFLGAGEAGTGIAELIALEISKQTKAPIEEC RKKVWLVDSKGLIVDSRKNSLQPFKKPWAHEHE…	586	endoplasmic reticulum	64622.9	5.49	42.8	91.89	-0.132
Sobic.003G036200	Sobi03_NADP-02	3	3358317	3363996	5679	ACAGCACGATGTGTACTAAACCGGTCAGTCCCAAGGTTCAGCAAACTATCATCCCGTCGG CTAAAACGGGAGGAAGCAGAAAGCACACCGTCAATACCCAAGGTCAGGGTGGTCGGTGGG CAGCAGCCAACCAGCACGCCAGCAGCGCCTTCCACTACCCGACGTGTGTGCCGCACACGC GGAAAACTAGAACGCCGCGCCCAAGCCGAGCTCCCTCCCCTCCCTGCTTGCTTCCCTTCC CTTTTTATACCCCTCGCCACCATTCCCTTCTCCACACTACTACTGCCCCTGCGCCAGCTC CGAAGAGGGAGGAGGAGGACGCCAGTTGCCCCACTGCCGCGCCGCTCCCGCCTCCCTCTC TCTCTCTCTCTCTCTCCATCCGCCGAACTGGAC…	ATGATCTCCGCTCGCGCCGCCACCGTCGCCGCCGCGTCCCCCGCCTCCCCGTGGAAGCGG GGAGGAGGACGGAGCGAGGGTGCCGGCAGCTGCGACGGATGCAGCACCTACAGGAAGACC GTGCGGAGGAGGGCCGCCGCCGCCAAGGTGCGCGCCTTGCCGCCGAAGCGGGTGGAGGCG GTCGCGATAGGCTCCGCCGCGGAGACGGAGACGGAGGAGGTGGTGGTGGAGGTGGCGGCG GCCAACGAGGAGCTGCCCGTCATGCCCTGGGCCACCTCTGTCGCAAGCGGTTACACCCTT TTGAGGGATCCACGTCACAACAAGGGTCTTGCTTTCACGGAGAAGGAGAGGGATGCACAC TACTTGCGTGGACTGCTTCCTCCGGCAGTTGTC…	MISARAATVAAASPASPWKRGGGRSEGAGSCDGCSTYRKTVRRRAAAAKVRALPPKRVEA VAIGSAAETETEEVVVEVAAANEELPVMPWATSVASGYTLLRDPRHNKGLAFTEKERDAH YLRGLLPPAVVSQELQIKKFMNNLRQYQLPIQCYMAMMNLQETDERLFYKLLIENVVELL PYVYTPTVGEACQKYGSIFGRPQGLYVSLKDKGRVLEVLRNWPHRNVQVICVTDGERILG LGDLGCQGMGIPVGKLALYTALGGVDPSACLPITIDVGTNNEKLLNDEFYIGLRQKRARG EEYDELMEEFMAAVKTFYGEKVLIQFEDFANHNAFDLLEKYSKTHLVFNDDIQGTASVVL AGLLAALKMVGGTLAEQTYLFLGAGEAGTGIAE…	636	chloroplast	69377.6	6.23	46.09	90.24	-0.07
Sobic.003G292400	Sobi03_NADP-07	3	68807367	68812218	4851	GCTGCAATTGAGACGACGGAGTGGGTGGATGCCAGAAGCGAGCACTCCTCGGGCACCAAC GCCACTCCTTCTTAAGCTACGATGGCAAACGGCGGGAAGAAAAAAACAGAAGTTGCAGCG TCAACGGCGAGCAAAAAGATATAAGCGGTTAGGGTTTGAGCAGAGCGTACCAGGTGTACG CGAAGTGCGGCGGGCGGTGGAGGACGTGGGAGAGGAGCGCGCGGCTCATGGCGTCGTCCC CGTCCTCCGCTACCCTTCGGATTTGGCTGCGCGGCTTTGGGTGGAGAAGCCGCAAGCGGA CAGCGTGTGCTTGGACGTGTCCTCCGCGATGGCCAGCCGAGGCAGGGTGGGCCGCGTAAA ACAGGCCGGGTGGAACCGGACGGTGCGGATCCA…	ATGGCGGGATCAGGGGAGGGGGGAAACGGCGGCGTGCCGGCGGGAGGTGAAGTCGCGATG GCGCCGGGCGTGGTGACTGGCGGCGAGGAGGACGCCTACGGCGAGGATCGCGCCACCGAG GACCAGCCTGTCACTCCGTGGGCCGTCTGCATAGCAAGTGGTCACTCCCTGCTGAGGGAT CCAAGGCACAATAAAGGGCTCTCGTTCACGGAGAAAGAGCGGGAAGCGCACTACCTGCGA GGATTATTGCCTCCGGTAGTGCTATCTCAGGACCTCCAGGAGAAGAGGATGTTGCAGAAT GTGCGGCAATTCCAGGTCCCGTTGCAGCGCTACTCTGCGCTAATGGACCTTCAGGAGAGA AATGAGAGGCTGTTTTACAAGCTCCTGATTGAC…	MAGSGEGGNGGVPAGGEVAMAPGVVTGGEEDAYGEDRATEDQPVTPWAVCIASGHSLLRD PRHNKGLSFTEKEREAHYLRGLLPPVVLSQDLQEKRMLQNVRQFQVPLQRYSALMDLQER NERLFYKLLIDNVEELLPVVYTPTVGEACQKYGSIFRRPQGLYVSLKDKGRILEVLRNWP EKSIQVIVVTDGERILGLGDLGCQGMGIPVGKLALYTALGGVRPSACLPITIDVGTNNED LLKDEFYIGLKQRRATGQEYSELLDEFMAAVRQNYGQKVLVQFEDFANHNAFTLLEKYRT NHLVFNDDIQGTAAVVLAGLIAALKSVGGTLADHTFLFFGAGEAGTGIAELVALEISRQA KVSVEEARKKIWLVDSKGLIVTSRKETLQPFKK…	593	chloroplast	64781.2	6.09	45.4	94.08	-0.125
Sobic.003G301800	Sobi03_PEP-05	3	69573037	69580963	7926	GAGGGTGTCCCTCTCCGCTCCGTCCCAGGAAACCCGGTATAGCATCAAAGGAACGTTTTT TGTCGTGTTGATTGATCTCCTCCCTCCCCTTTCGCCCCGTCCTGCCTCCGGGCCTCACCC CCAGAAAAAAAGAAAGAAAGGAGTAAAGCCTGTGCCAGGTGAGGTGCTTTCCTCTCCTCT CCCTTCGATCCAGTAGGTTTGCACTCTAGTTCCTAGATCTTGTTTAGGCATTTGTCCATC TTGGAGTGGCACAGTCCCTAGCCTCCTACAACGGGTGATTGTTGTGGGGTTTTGATCATA CTTTTTTTTTGTGCATTCGAGAAAGCCCCGTGCTTTGTTGGAATCCGTGTGCTTAGGGCT GCGTGGATCCTCTTCTCGCATCAAGAACATGTC…	ATGGCGCGCAATGCGGTGGACAAGGCGACGTCCATCGACGCGCAGCTGCGGCTGCTGGCC CCGCAGAAGCTCTCCGACGACGACAAGCTTGTCGAGTACGACGCCCTGCTCCTCGACCGG TTCCTCGACATCCTACAGGACCTGCACGGCGAGGACATCAGGGAGACGGTGCAAGAATGC TATGAGTTAGCTGCTGAGTATGAAAATAAGCTTGACCCCAAAATGCTGGATGAGATTGGG AATGTGCTGACCAGCTTGGATCCTGGAGACTCCATTGTCATAACCAAGTCATTCTCACAC ATGCTTATCCTGGCAAACTTGGCTGAGGAGGTACAAATTGCATACCGCAGGAGAATAAAA CTGAAGAAGGGTGACTTTGTTGATGAGAACTCA…	MARNAVDKATSIDAQLRLLAPQKLSDDDKLVEYDALLLDRFLDILQDLHGEDIRETVQEC YELAAEYENKLDPKMLDEIGNVLTSLDPGDSIVITKSFSHMLILANLAEEVQIAYRRRIK LKKGDFVDENSATTESDIEETLKRLMHQLKKSPLEVLDALKNQTVDLVLTAHPTQSVRRS LLQKHGRIRNCLTQLYAKDITPDEKQELDEALQREIQAAFRTDEIRRAPPTPQDEMRAGM SYFHETIWKGVPKFLRRVDTALKNIGINERLPYNAPIIQFSSWMGGDRDGNPRVTPEVTR DVCLLARMMAANLYNAQIEDLMFELSMWRCSDELRVKVDELQCSSKKDRTKHYIEFWKQV PPSEPYRVILSDVRDKLYNTRERARHLLASGFS…	966	cytoplasm	110106	5.71	44.77	90.58	-0.357
Sobic.003G238500	Sobi03_MD-01	3	64114190	64119474	5284	GCCCTAGGTGTCAGCGGCATATCACGTGACTCTCGCCCCCGTTCCTCCTCCTCCCTACAC CCAAATCTGTGCACTTCGCAATCCAGCAGAGTCCACACGCTCCGCTGCAGGCGGCGGGGC CAGGCTCAGAAGCGAAGGGGATGGAGGACACAGTAGCGGAGAAGAAACCCCGGACCGCCG GCGATAGAGATGGAGACGGCTGCAATGGCGAGCCGTCCGGCACCGCAGAGAGCGGCGGCT TGGCGCCAGACTGGTGGAGAGGCTCCCCGAGGCGCTGCTGGTGGAGGTGCTGGCCGTCTC GACCTCGACGACGCTTGCTCCGCCGCTGCGTCCTGCCGCTCGCTCCACGCCGCCGCCAAC GTCGCCCTCTCCGCCCTCGACCTGTCCATGAGC…	ATGAGGCCGTCGCTGCTGAGATCCACGTCCCAGCTCCTCCGCCGCCGGAGCTACTCCTCC GCATCCGGGCAGCCTGAGCGGAAGGTGGCCATCCTCGGCGCGGCGGGCGGCATCGGGCAG CCGCTGTCGCTGCTCATGAAGCTCAACCCACTCGTCTCGTCGCTCTCGCTCTACGATATT GCCGGCACCCCAGGTGTCGCGGCCGACGTCTCCCACATCAACTCCCCCGCCCTGGTGAAG GGCTTCATGGGAGAGGAACAGCTTGGGGAAGCGCTAGAGGGCTCCGACGTGGTAATCATC CCGGCTGGCGTGCCGAGGAAGCCCGGCATGACCAGGGACGACCTCTTCAATATCAACGCT GGCATCGTTAAGAACCTCAGCGCCGCCATCGCC…	MRPSLLRSTSQLLRRRSYSSASGQPERKVAILGAAGGIGQPLSLLMKLNPLVSSLSLYDI AGTPGVAADVSHINSPALVKGFMGEEQLGEALEGSDVVIIPAGVPRKPGMTRDDLFNINA GIVKNLSAAIAKYCPNALVNMISNPVNSTVPIAAEVFKKAGTYDEKKLFGVTTLDVVRAK TFYAGKANLPVTDVNVPVVGGHAGITILPLFSQATPATNSLSDEDIKALTKRTQDGGTEV VEAKAGKGSATLSMAYAGAVFADACLKGLNGVPDIVECSFVQSTVTELPFFASKVRLGKN GVEEVLGLGELSDFEKEGLEKLKSELKSSIEKGIKFANEN	340	mitochondria	35636	7.63	40.98	97.53	0.05
Sobic.003G172800	Sobi03_RBCO-04	3	44348603	44349276	673	ATGCTTTCAGCAGTTATCCTCTCCACACTTGGCTACCCAGCGTTTACCGTAGGCACGATAACTGGTACACCCAGAGGTGCGTCCTTCCCGGTCCTCTCGTACTAAGGAAAGGTCCTCTCAATGCTCTAATGCCCACACCGGAATAATGGACCGAACTGTCTCACGACGTTCTGATTATCCGCAAAAAATTACGGTAGAGCGTGTTATGAGTGTCTACGCAGTGGACTTGATTTTACCAAAGATGATGAAAACGTAAACTCACAACCATTTATGCGCTGGAGAGACCGTTTTGTCTTTTGTGCCGAAGCAATTTATAAAGCACAAGCCGAAACCGGTGAAATCAAGGGGCATTACTTGAATGCGACTGCAGGTACATGCGAAGAAATGATTAAGAGAGCT…	ATGCTTTCAGCAGTTATCCTCTCCACACTTGGCTACCCAGCGTTTACCGTAGGCACGATAACTGGTACACCCAGAGCGTGTTATGAGTGTCTACGCAGTGGACTTGATTTTACCAAAGATGATGAAAACGTAAACTCACAACCATTTATGCGCTGGAGAGACCGTTTTGTCTTTTGTGCCGAAGCAATTTATAAAGCACAAGCCGAAACCGGTGAAATCAAGGGGCATTACTTGAATGCGACTGCAGGTACATGCGAAGAAATGATTAAGAGAGCTGTATTTGCAAAGGAATTAGGGGTTCCTATTGTAATGCATGACTACTTAACAGGAGGATTCACCGCAAATACTACTTTGTCTCATTATTGCCGCGACAACGGCCTACTTCTTCACATTCACCGA…	MLSAVILSTLGYPAFTVGTITGTPRACYECLRSGLDFTKDDENVNSQPFMRWRDRFVFCAEAIYKAQAETGEIKGHYLNATAGTCEEMIKRAVFAKELGVPIVMHDYLTGGFTANTTLSHYCRDNGLLLHIHRAMHAVIDRQKNHGMHFRVLAKALRMSGGDHIHSGTVVGKLEGEE	177	cytoplasm	19646.5	7.14	50.15	79.94	-0.154
Sobic.004G106900	Sobi04_PEP-02	4	10348359	10355526	7167	GAGGGAGACCCACGGTTGAGCAACATAAAATTCTCCAAACGGGCCCCACCACCACACACG ATCACCATCACCCCCGGGCTCCCCGTCCCCCCGTACAAATAGGCACGGCACACTCCCAAC TCCCCACCCCGCAACCGCATCGCCTCCGCCGCGCACACCCCCCAATCTCCGCCTCCGCCG CCGCCGCCGCCCGCGCTCAGACGAGCCACCACTCTCCTCTTCCCACGCCCGCCCGCCCGC TGCGGGCTCGCGGGAGGGAGGAGATCGTCTGTCCCTCCGGGCGGGAATTTTGATTTTGAT TCGTTCGGATTCGCTGCCGCCGCGACCGCGATGCCGGAGCGGCACCAGTCGATCGACGCG CAGCTGCGGCTGCTGGCCCCCGGGAAGGTCTCC…	ATGCCGGAGCGGCACCAGTCGATCGACGCGCAGCTGCGGCTGCTGGCCCCCGGGAAGGTC TCCGAGGACGACAAGCTCGTCGAGTACGACGCCCTCCTCGTCGACCGCTTCCTTGACATC CTCCAGGACCTGCACGGCCCCCACCTGCGCGAATTCGTCCAGGAGTGCTACGAGCTCTCG GCGGAGTACGAGAACGACCGGGATGAGGCTCGGCTCGGCGAGCTCGGGAGCAAGCTCACC AGCCTGCCGCCGGGGGACTCCATCGTCGTCGCCAGTTCCTTCTCGCACATGCTCAACCTC GCCAACCTCGCCGAGGAAGTGCAGGTCGCGCAGCGCCGCCGGATCAAGCTCAAGCGTGGG GACTTCGCCGACGAGGCCTCCGCGCCGACGGAG…	MPERHQSIDAQLRLLAPGKVSEDDKLVEYDALLVDRFLDILQDLHGPHLREFVQECYELS AEYENDRDEARLGELGSKLTSLPPGDSIVVASSFSHMLNLANLAEEVQVAQRRRIKLKRG DFADEASAPTESDIEETLKRLVSQLGKSREEVFDALKNQTVDLVFTAHPTQSVRRSLLQK HGRIRNCLRQLYAKDITADDKQELDEALQREIQAAFRTDEIRRTPPTPQDEMRAGMSYFH ETIWKGVPKFLRRIDTALKNIGINERLPYNAPLIQFSSWMGGDRDGNPRVTPEVTRDVCL LARMMAANLYFSQIEDLMFELSMWRCSDELRIRADELHRSSKRAAKHYIEFWKQVPPNEP YRVILGDVRDKLYYTRERSRHLLSSGISEIPEE…	960	cytoplasm	109366	5.74	52	88.2	-0.392
Sobic.005G154850	Sobi05_NADP-01	5	67709899	67711897	1998	CGTATCCAATCGTTCCCCAAAATTGCGACGCAGCTCGCGACGGTCCTCTCGTCTCCGCCA TCGTGGGCTATACTTTTCTCTCATGCCGTCTTATTACAGGAAGGGAATGAGAGGCTTTTC TACAAGCTGCTTATTGACAATGTGGAGGAGTTACTTCCTATCGTCTACACACCAACTGTA GGCGAAGCCTGCCAAAAGTATGGATCCATTTTTAGTCGTCCTCAGGGTCTTTATATCAGT TTGAAGGAGAAGTAAGTTTTTCTTTATGGATTTTTTTTGTCTTCAGAATGCCATTGCCTG TTCAGGTTCATATGGTGTTTTATTTGGTCGTGCAGGGGAAAGATCCTTGAGGTGCTGAAG AACTGGCCAGAGAGGAGCATTCAAGTTATTGTT…	CGTATCCAATCGTTCCCCAAAATTGCGACGCAGCTCGCGACGGTCCTCTCGTCTCCGCCA TCGTGGGCTATACTTTTCTCTCATGCCGTCTTATTACAGGAAGGGAATGAGAGGCTTTTC TACAAGCTGCTTATTGACAATGTGGAGGAGTTACTTCCTATCGTCTACACACCAACTGTA GGCGAAGCCTGCCAAAAGTATGGATCCATTTTTAGTCGTCCTCAGGGTCTTTATATCAGT TTGAAGGAGAAGGGAAAGATCCTTGAGGTGCTGAAGAACTGGCCAGAGAGGAGCATTCAA GTTATTGTTGTTACTGATGGTGAATGGATTTTGGGGCATGGAGATCTCGGATGCCAGGGA ATGGGGATTCCTGCCAAACTTTCCCTTTACACT…	RIQSFPKIATQLATVLSSPPSWAILFSHAVLLQEGNERLFYKLLIDNVEELLPIVYTPTV GEACQKYGSIFSRPQGLYISLKEKGKILEVLKNWPERSIQVIVVTDGEWILGHGDLGCQG MGIPAKLSLYTALGGVRPSACLPITLDVGTNNEELLNDEFYIGLRQRRATGQEYTDFLQE FMSAVKQN	188	chloroplast	20958.2	5.46	45.58	104.73	-0.021
Sobic.005G042000	Sobi05_RBCO-01	5	3935393	3936843	1450	ATCCGTCGCCATGGACGCACGCTCGCTGCCTCTTCTATATATGCCCTCGGTGGGGGAGCC TACAGGACGACCCAAGCAGCAAGAAGCAGCAAAAACAGCAAGCAGCTCACTCTCAGCTCG CTCCCTCACTAGCTACTAGTACTACATAGCAGCAGCAATGGCGCCCACCGTGATGGCCTC GTCCGCCACCGCCGTCGCTCCGTTCCAGGGTCTCAAGTCCACCGCCACCCTCCCCGTCGC CCGCCGCTCCACCACCAGCCTCGCCAAAGTCAGCAACGGCGGCAGGATCCGGTGCATGCA GGTAATAACAACATAATTAACACAAGAGCTAGTTGGCCTTTCGTTCTTGGCTCCGGCCGG CCATCTTCATTCATTCTTTGCAGCAGAGCTAGC…	ATGGCGCCCACCGTGATGGCCTCGTCCGCCACCGCCGTCGCTCCGTTCCAGGGTCTCAAG TCCACCGCCACCCTCCCCGTCGCCCGCCGCTCCACCACCAGCCTCGCCAAAGTCAGCAAC GGCGGCAGGATCCGGTGCATGCAGGTGTGGCCGGCGTACGGGAACAAGAAGTTCGAGACG CTGTCGTACCTGCCGCCGCTGACGGAGGAGCAGCTGCTGAAGCAGGTGGACTACCTGCTG CGCAACAACTGGGTGCCCTGCCTCGAGTTCAGCAAGGAAGGCTTCGTGTACCGCGAGAAC TCCACCTCCCCGTGCTACTACGACGGCCGCTACTGGACCATGTGGAAGCTGCCCATGTTC GGCTGCACCGACGCGTCGCAGGTCTACAAGGAG…	MAPTVMASSATAVAPFQGLKSTATLPVARRSTTSLAKVSNGGRIRCMQVWPAYGNKKFET LSYLPPLTEEQLLKQVDYLLRNNWVPCLEFSKEGFVYRENSTSPCYYDGRYWTMWKLPMF GCTDASQVYKELQEAIASYPDAYVRILGFDNIKQTQCVSFIAYKPAGSE	169	chloroplast	19058.9	8.77	46.75	71.6	-0.244
Sobic.006G170800	Sobi06_MD-06	6	54145293	54147581	2288	ACGCAACACAAGGTAGGATCAAGTTCATGATGTTGCCAAATTCTCTCCTCCAGAGGCTGGCAAGTTGGTGCCCGTGGTTGCTGAGAGATGAGCGGAAGCAGCCTGTCAAGGTTCTCGTCACCGGCGCTGCGGGTACGTTGTAACTATGCCCTTGTTTAGTTCCGAAAAAATTTCGAATTTCGCTACCGCAGCAGTTTCGGTTTTATTTGACAAATATTGTTTAATTATAAACTAACTAGAATCAAAAGATTCGTCTCGTAATTTACAGACAAACTGTGTAATTAGTTTTTATTTTCGTCTATATTTAATGCTTCATGCATGTGTCGCAAGATTCGATGTGACGAAGAATCTTGAAAACTTTTTGGATTTCGGAGTGAACTAAACAAGGCCTATTCAGAG…	ATGATGTTGCCAAATTCTCTCCTCCAGAGGCTGGCAAGTTGGTGCCCGTGGTTGCTGAGAGATGAGCGGAAGCAGCCTGTCAAGGTTCTCGTCACCGGCGCTGCGGGGCAGATTGGGTACGCCATAGTCGCCATGATCGCGAGGGGTCTGATGCTTGGGCCAGACCAGCCGGTGGTTCTCCACATGCTGGACCTCCCGAAATCCGCGGAGACTCTGAACGGCGTCAGGATGGAGCTGATCGATGCCGCGTTGCCTCTTCTCAGAGGTGTCGTGGCAACGAGCGACGAGGCCGAAGCGTTCCGAGGCGTCAACTTCGCCGTCCTGATCGGCGGATCGCCGAGGAGAGAAGGGATGCAGAGGAAAGACCTGATCGCCAAGAACGTGCCCATCTACCAGTCC…	MMLPNSLLQRLASWCPWLLRDERKQPVKVLVTGAAGQIGYAIVAMIARGLMLGPDQPVVLHMLDLPKSAETLNGVRMELIDAALPLLRGVVATSDEAEAFRGVNFAVLIGGSPRREGMQRKDLIAKNVPIYQSQASALQQHAAPNCKVLVVANPANTNALVLKEFAPAVPAKNITCLTRLDHNRALGQISEKLGVHVADVRNAIVWGNHSSTQFPDARHATARTQHGEKPVVELVADEKWLKEEFVSVVQQRGEAVIKARKQSSSLSAASAACDHMRDWILGTPKGTWVSMGVYSDGSYGVPEGIFYSFPVTCDKGEWSIVQGLEVDDFARSKMELSANELDEERSMAYEFVSS	354	chloroplast	38653.4	6.47	35.83	92.85	-0.09
Sobic.007G106500	Sobi07_PEP-04	7	50874917	50880504	5587	ACCGAAATGCAATGATTTTCGTCTATAAATACTCCTCCAAATGTAGCTTCGGTAGTCAGC TTCCACCAATGGTCCACTAAGGCCCACTACTCCTTTCCAACAATCTCGCTGCGCTGCTCC CTTGCTCGGTTCTCCCCTTCCCACCCCCCACGATCCGATCCCTTTCATCAGTCACATTGC ATCCATCCCCACCGATCTCCAGCATTAGATCCGTCGACTGTTATTTCTTCTTTCATCAGA AAGTCAAATAATACTTGCAGCAAGATGAATATAATAAAATAAAAAAGAATAAAGAGAATC TTGAATCGCAGCTCTGCTCTGTATTCTTTCTTGGTTCGAACCTGCGTTTTTAGTGAAGTT TGTGTGTTGAATCGAGCGACTGGTGGTTTCTGG…	ATGGCCGGGAAGTTGGAGAAGATGGCGTCGATCGACGCGCAGCTGCGGATGCTGGCGCCG GCGAAGCTGTCGGAGGACGACAAGCTGGTGGAGTACGACGCCCTCCTCCTCGACCGCTTC CTCGACATCCTCCAGGACCTCCACGGCGAGGATCTCCGTGAGCTGGTACAAGAGTGCTAT GAGATAGCTGCTGAGTATGAAAGGAAGCATGACTCAGAAAAGCTTGATGAACTTGGCAAC ATGTTGACCAGCTTGGATCCTGGTGATTCGATTGTAACTGCGAAAGCATTCTCACATATG CTTAACTTGGCCAACTTGGCTGAGGAAGTCCAGATTGCTTATCGGAGGAGAATCAAGCTC AAGAAGGGGGACTTTGCTGATGAGAACTCAGCA…	MAGKLEKMASIDAQLRMLAPAKLSEDDKLVEYDALLLDRFLDILQDLHGEDLRELVQECY EIAAEYERKHDSEKLDELGNMLTSLDPGDSIVTAKAFSHMLNLANLAEEVQIAYRRRIKL KKGDFADENSALTESDIEETFKRLVVDLKKSPAEVFDALKSQTVDLVLTAHPTQSVRRSL LQKHSRIRNCLVQLCSKDITPDDKQELDEALQREIQAAFRTDEIRRTQPTPQDEMRAGMS YFHETIWKGVPKFLRRVDTALKNIGIDERVPYNAPLIQFSSWMGGDRDGNPRVTPEVTRD VCLLARMMAANLYCSQIENLMFELSMWRCNDELRAQADELHRSSKKDAKHYIEFWKKVPP SEPYRVILGDLRDKLYNTRERARQLLSSGYSDI…	964	cytoplasm	110057	5.74	44.29	91.18	-0.357
Sobic.007G166200	Sobi07_MD-03	7	63502743	63507688	4945	TGATGAGACGAATCTTTTGAGACTAGTTAGTCTATGATTGGACAATAATTACTACAAACAAACGAAAGTACTATAGTGTCGTGAAAATTTTATCTTCACGAACTAAACGTGCGGCCTAAACGAACAGTACGTGGGTTCTTGGTAACGATGAGAAGTTGTACCATCACACTCTTTTGAAAAGACGAGGATGCCAACTTTGTGACTCAATACACCTAGCGAAGATTGTTGTGGGAGAATATAACCTTTTTTTTGGTTGCCTTCGTTTTGGTGTGCCTTTCTCTGGGAACCAAATCTGTCAATGAGTCTTTTAAAAATAAAAAAAATGCTACCTGTAAAAACTGTTATTCTCCAATTATTTTTAAAATGATTTTTTTTCTCTGAAACTCCTTTTTAAAATGA…	ATGGGCCTTTCAACAGCTTACTCCCCGGCCGGGTCGGGCCTTGTGCCGGCCCCTCTCGGCGCCGGCGCCGCGCGCCGTCGCTCCGTCCAGGTCCGCCGCCCGCGCCTCGCCACCGTCCGATGCTCCGTCGTCGACGCCGCCAAGCAGGTGCAGGACGGCGTGGCGACGGCGGTCGCGGCGGAGGCGCCGGCGTCGCGGAACGAGTGCTTCGGGGTCTTCTGCAACATCTACGACCTCAAGGCGGAAGACAAGACCAAGTCGTGGAAGAAGCTAGTGAACATTGCTGTGTCAGGCGCGGCTGGGATGATTTCAAATCACCTGCTGTTCAAACTCGCCTCCGGTGAGGTTTTTGGACAAGACCAACCAATAGCACTTAAGTTACTTGGCTCAGAAAGATCG…	MGLSTAYSPAGSGLVPAPLGAGAARRRSVQVRRPRLATVRCSVVDAAKQVQDGVATAVAAEAPASRNECFGVFCNIYDLKAEDKTKSWKKLVNIAVSGAAGMISNHLLFKLASGEVFGQDQPIALKLLGSERSFQALEGVAMELEDSLYPLLREVSIGIDPYEVFQDVDWALLIGAKPRGPGMERAALLDINGQIFADQGKALNAVASRNVKVLVVGNPCNTNALICLKNTPNIPAKNFHALTRLDENRAKCQIALKAGVFYDKVSNVTIWGNHSTTQVPDFLNAKIDGRPVKEIIQDTKWLEEEFTMTVQKRGGVLIQKWGRSSAASTAVSIVDAIKSLVTPTPEGEWFSTGVYTTGNPYGIAEDIVFSMPCRSKGDGDYELATDVSMDDFLWERIKK…	434	chloroplast	46880.6	5.51	29.32	89.93	-0.106
Sobic.007G166300	Sobi07_MD-04	7	63508224	63512028	3804	GGACGTACAAGATGCCGAACAGTCGCTGTCGCGCGACGTGTCCCGCGCCGGGCGGTCCGCCTCGCCTTGCCTGCCGCTAATCCAATTCCTACGCGCGCTCCTGCTCCTGCGTACAACCAGAGAGGCTATAATCTCCTCCACTCCCTCCCCTGTAGGCTGCAGCCCGTTCCACTCCTATCCATCCGTGCTCCAGCTCCACCATGGGCCTCTCAACGGCTTACTCCCCGGTCGGATCGCACCTCGCGCCGGCGCCTCTCGGGCACCGTCGCTCCGCCCAGCTCCACCGCCCGCGCCGGGCCCTGCTCGCCACCGTCCGATGCTCCGTCGACGCCGCCAAGTGAGTAGTAGTATACTACCCGGACGTGGACATGAATGCGTGCCATTTATCAACTACTAGGC…	ATGGGCCTCTCAACGGCTTACTCCCCGGTCGGATCGCACCTCGCGCCGGCGCCTCTCGGGCACCGTCGCTCCGCCCAGCTCCACCGCCCGCGCCGGGCCCTGCTCGCCACCGTCCGATGCTCCGTCGACGCCGCCAAGCAGGTGCAGGATGGCGTGGCGACGGCGGAGGCGCCGGCGACGCGGAAGGACTGCTTCGGGGTCTTCTGCACCACCTACGACCTCAAGGCGGAAGACAAGACCAAGTCGTGGAAGAAGCTAGTGAACATTGCTGTGTCAGGCGCGGCTGGGATGATATCGAACCACCTGCTGTTCAAACTTGCCTCTGGTGAGGTTTTCGGACAAGACCAACCAATAGCACTGAAGTTACTTGGTTCAGAGAGATCGTTTCAAGCTCTCGAA…	MGLSTAYSPVGSHLAPAPLGHRRSAQLHRPRRALLATVRCSVDAAKQVQDGVATAEAPATRKDCFGVFCTTYDLKAEDKTKSWKKLVNIAVSGAAGMISNHLLFKLASGEVFGQDQPIALKLLGSERSFQALEGVAMELEDSLYPLLREVSIGIDPYEVFEDVDWALLIGAKPRGPGMERAALLDINGQIFADQGKALNAVASKNVKVLVVGNPCNTNALICLKNAPDIPAKNFHALTRLDENRAKCQLALKAGVFYDKVSNVTIWGNHSTTQVPDFLNAKIDGRPVKEVIKDTKWLEEEFTITVQKRGGALIQKWGRSSAASTAVSIADAIKSLVTPTPEGDWFSTGVYTTGNPYGIAEDIVFSMPCRSKGDGDYELATDVSMDDFLWERIKKSEAEL…	429	chloroplast	46455.1	5.77	24.72	88.95	-0.149
Sobic.009G108700	Sobi09_NADP-04	9	47196347	47202318	5971	GAGCAAAAACGTACCATTGCCATCTTTACGCTGGCCGCAGCGCCTTCTCTCCCAACTCGA CCCCACCGCGGCCCCGTCCACGTGCGCGGCACACGCGGAAAACTACAACGCGCACCGCCC CGAGCCGAGCCCCCTCTCGCTTCCCTTTTTACGCCCCTCGCAGGCGCCACCCGCATTCCT CTCCACGCTGCCAGCGCCTCCGAGTGAGTCCGTAGAGGGAGGAGGAGGCCGCCAGTTGCC ACTGCCGCGCCGCTCCCGCCTCCCTCTCTCTCTCTCTCTCTCCCTCCATCCGCCGAACTC GACGCCACCATGATCTCCGCGCGCACCGCCGCGTCCCCGGCCTCCCCCGCCTCCGCGGTA CGTTCCACTCCACGAGCGGCCTCTAACCACCCT…	ATGATCTCCGCGCGCACCGCCGCGTCCCCGGCCTCCCCCGCCTCCGCGTGGAAGCGGGGA GGAGGACGAAGCGAGGTCGGCGGCGGCAGCAGCTGCGACGGATGCCGGACCTACAGGAAC ACCTTGCGGAGGAGCGCCGCGGCGGCGAAGGTGCGCGCCGTGCCGCCGAGGCGGGTGGAG GCGGTCGCGATGGGCTCCGCCGCGGAGACGGAGAAGGAGAAGGAGGAGCAGCAGGAGGTG GTGGCCGGGGCCGGCGGCCTCGTCGAGGACCACTACGACGAGGACAGTGCCGCCGAGGAG GTGCCAATCATGCCCTGGGCCTTCTCCGTCGCGAGCGGTTACACTCTCTTGAGGGATCCC CATCACAACAAGGGTCTTGCTTTCACGGAGAAG…	MISARTAASPASPASAWKRGGGRSEVGGGSSCDGCRTYRNTLRRSAAAAKVRAVPPRRVE AVAMGSAAETEKEKEEQQEVVAGAGGLVEDHYDEDSAAEEVPIMPWAFSVASGYTLLRDP HHNKGLAFTEKERDAHHLRGLLPPAVVPQQLQVKKIMHNLRQYQVPLQRYMAMMDLQERN ERLFYKLLIDNVEELLPVVYTPTVGEACQKYGSIFRQPQGLYVSLRDKGKVLEVLRNWPH RNIEVICVTDGERILGLGDLGSQGMGIPVGKLALYTALGGVRPSACLPITIDVGTNNEKL LNDEFYIGLRQKRATGEEYHELMEEFMAAVKQIYGEKVLVQFEDFANHNAFDLLAKYSKS HLVFNDDIQGTASVVLAGVLAALKVVGGTLAEH…	652	chloroplast	71535.7	6.47	48.86	87.85	-0.196
Sobic.009G069600	Sobi09_NADP-05	9	8446962	8451193	4231	GCTAGTACGAGTACGTGAAACATTCCGTTGCCCCCGCGGCGGCGGGGTGGAGTCGCGTAC CAGGTGCGGAACTGCGGAAGCCCCCGCTGCCGCCTGCCGGAACACCAAACTCATCATCAT CCGGCAGCCCCGGATCGCGTCGCGTCGCGGCGCACCCACCCCGCCCGCGCCCGCGCCCGC GACTCTTCCACCCCGCACCGCACCGCAACGCACCACCTTTCCACAAGTTCCCTTTGGCTT TCCTTCCACGCCGCGGCGCTTTACTATTCGCGTCCCCCACCCCGACCTTTCCTCCCTTCC ACACGCGGGTGCCGTGGAAAACCAACAAGACTCAGCGGACCGGACTACTACTTTCCAGGG CCCCTGCCGCGTGGGCACCTCCGCCCGCCGGGC…	ATGGCGGGCGGCGGCGTCGGTGACGCGTACGGCGAGGACCGTGCCACCGAGGAGCAGCTC ATCACGCCATGGGCCTTCTCCGTCGCAAGTGGCTACACCCTGCTGCGGGACCCGCGGCAC AACAAGGGACTGGCCTTCACGGAGGCGGAGCGCGACGCGCACTACCTCCGGGGCCTGCTT CCACCCTCGCTGGCGTCGCAGGAGCTGCAGGAGAAGAAGCTCATGCACAACCTGCGCCAG TACACGCAGCCGCTGCACCGCTACATCGCCATGATGGACCTGCAGGAGCGCAACGAGAGG CTCTTCTACAAGCTCCTCATCGACAACGTCGAGGAGCTCCTCCCCGTCGTCTACACGCCC ACCGTCGGCGAGGCGTGCCAGAAGTACGGCAGC…	MAGGGVGDAYGEDRATEEQLITPWAFSVASGYTLLRDPRHNKGLAFTEAERDAHYLRGLL PPSLASQELQEKKLMHNLRQYTQPLHRYIAMMDLQERNERLFYKLLIDNVEELLPVVYTP TVGEACQKYGSIYRRPQGLYISLKDKGKILEVLKNWPERSIQVIVVTDGERILGLGDLGC QGMGIPVGKLSLYTALGGVRPSACLPITIDVGTNNETLLNDEFYIGLRQKRATGEEYHEL LEEFMNAVKQNYGEKVLTQFEDFANHNAFDLLEKYRESHLVFNDDIQGTASVVLAGLLAA LKVVGGTLADHTYLFLGAGEAGTGIAELIALEMSKHAGSPIEECRSKIWLMDSRGLIVAS RIDSLQAFKKPWAHEHEPVETLLEAVQSLKPTV…	570	chloroplast	62738.6	5.52	39.52	92.79	-0.146
Sobic.009G132900	Sobi09_PPDK-01	9	52421823	52442425	20602	GTAGCCACTCGCGCGGCAGAGCCCAGGAGGCCCCGGCCGGAGCTCTGGATGAGGGTGTGT TTGCCGAAATTGCCTGGAGCCAGGAGCCTCGTCGTCCGGAGCCACAGGGCCGCGAGACGA CGGGATAAGGTGAGCCCAGCCGCTGCTGCGATGGGGGCGCGTGTGAACCCCGTAGCTCGA CGCTGACGGTATAAGACTAAAGGCAACTAAAGGCATTCCTCGCTCAACTTTCCGCAGACC CTCACTCTGCCCCTTCGCGCGCGCGCACGCAAGCACGCTCCCCTGCCCTGCCCTGCCACA CAGCAGGCACGCTCGCTCGGGTCGATCGATCGATCGAGCTCTCCCGTTAGCGCGCGGAAG GATGGCGGCGTCGGTTTCCGGGGCCACCATCTG…	ATGGCGGCGTCGGTTTCCGGGGCCACCATCTGCCTTCAGAAGCCTGGCTCCAAAAGCAGG AGGGCCAGGGATGCGACCTCCTCCTTCGCGCGCCGATCGGTCGCGGCGCCGAGGTCCCCG CACGCCGCCAAGGCGAGCGTCATCCGCTCCGACGCCGGCGCGGGACGGGGCCAGCATTGC GCGCCGCTCAGGGCCGTCGTTGACGCCGCGCCGATTGCCACGAAAAAGAGGGTGTTCTAC TTCGGCAAGGGCAAGAGCGAGGGCGACAAGAGCATGAAGGAACTGCTGGGTGGCAAGGGC GCGAACCTGGCGGAGATGTCGAGCATCGGGCTGTCGGTGCCGCCGGGGTTCACGGTGTCG ACGGAGGCGTGCAAGCAGTACCAGGACGCCGGG…	MAASVSGATICLQKPGSKSRRARDATSSFARRSVAAPRSPHAAKASVIRSDAGAGRGQHC APLRAVVDAAPIATKKRVFYFGKGKSEGDKSMKELLGGKGANLAEMSSIGLSVPPGFTVS TEACKQYQDAGCILPAGLWAEILDGLQFVEEYMGATLGDPQRPLLLSVRSGAAVSMPGMM DTVLNLGLNDEVAAGLAAKSGERFAYDSFRRFLDMFGNVVMDIPRSLFEEKLEHMKESKG VKNDTDLTAADLKELVGQYKEVYLTAKGEPFPSDPKKQLELAVRAVFNSWESPRAKKYRS INQITGLVGTAVNVQSMVFGNMGNTSGTGVLFTRNPNTGEKKLYGEFLINAQGEDVVAGI RTPEDLDAMKDVMPQAYEELVENCNILESHYKE…	948	chloroplast	102490	5.54	37.4	85.75	-0.135
Sobic.009G240700	Sobi09_MD-02	9	61603419	61608063	4644	GGGCACAGAACGGAAAAAATATCACCTCGGGCGAACGGGCGGAGACGTCGAGACGAGATC ACGAGACGGAAAAAAAAAACCTTTTCTCTTTCTCCCACTGCCACCAACAACTTTCCTTCA GATCCCCATCCCCTCCCCTCTATTAAAGCGCCCGCCGCCCGCCGCCAGCCGCCGCTCCGT TCTCCTCCCCCACCAATCCGCAGCGAGACGCGCCCGAGCGAGCGAGCGAGCCCCGACCCC GCCGACACGATGAGGCCGTCGCTGCTAAAGTCCTCGGCCGAGCTGCTCCGCCGCAGCCGC GGCTACGCGTCCGCGGCCAACCCGGAGCGGAAGGTGGCCATCCTGGGCGCGGCGGGAGGC ATCGGGCAGCCGCTCTCGCTCCTCATGAAGCTC…	ATGAGGCCGTCGCTGCTAAAGTCCTCGGCCGAGCTGCTCCGCCGCAGCCGCGGCTACGCG TCCGCGGCCAACCCGGAGCGGAAGGTGGCCATCCTGGGCGCGGCGGGAGGCATCGGGCAG CCGCTCTCGCTCCTCATGAAGCTCAACCCGCTTGTCTCCTCCCTCTCCCTCTACGATATC GCCGGGACCCCCGGCGTCGCCGCCGACGTCTCCCACATCAACTCCCCCGCCCTGGTGAAG GGGTTCATGGGGGACGACCAGCTTGGGGAGGCGCTGGAGGGATCCGACGTCGTCATCATC CCCGCCGGGGTACCCAGGAAGCCCGGCATGACCAGGGACGACCTCTTCAACATCAACGCC GGCATCGTTAAGGGGCTCTGCACTGCCATCGCC…	MRPSLLKSSAELLRRSRGYASAANPERKVAILGAAGGIGQPLSLLMKLNPLVSSLSLYDI AGTPGVAADVSHINSPALVKGFMGDDQLGEALEGSDVVIIPAGVPRKPGMTRDDLFNINA GIVKGLCTAIAKHCPNALVNMISNPVNSTVPIAAEVFKKAGTYDKKKLFGVTTLDVVRAK TFYAGKAGVPVTEVNVPVVGGHAGITILPLFSQATPASNSLSQEDIEALTKRTQDGGTEV VEAKAGKGSATLSMAYAGAVFADACLKGLNGVPDVVECSFVQSTVTELPFFASKVRLGKN GVEEVLGLGELNDFEKKGLENLKGELMSSIEKGVKFAHSN	340	chloroplast	35347.8	8.23	40.49	97.24	0.108
Sobic.010G160700	Sobi01_PEP-01	10	48834723	48842334	7611	ACACATCGTATTGTCCAAATCTGTGTCGGCTTGACCCAGTGATGTGCGCGCTAGATTTGG CAGCGCCTGAATGCTGTGCAGCCACCTGTATGGTGCCCTTGGTAGAGTAACAACACCCTT ATCCCTACGGCAGCCATGTATGACCCTTATCCCTACGGCAGCCATGTATACCAATACCTT TCTTTGAACCACAAAATTATAGTCCATATCCTTAACCACAAGTTCATTTTTTGTTTCCCG GTCTCCTAAGGAAATTAAGTTCTGTTTCCACAATTTACATGGATATAGGACATCTATGTT CCTAACATTAACATTACTGGATAACAGGCACCCTCTCCTCCACACCCTGCAAAGCCTTCC TCCAGCGCCATGCATCCTCCGTTGCTAACAGAC…	ATGCATGCCTTTCCAATCCCGCGTGCACACGCCGACCACACACTCGCCAACTCCCCATCC CTATTTGAAGCCACCGGCCGGCGCCCTGCATTGATCAATCAACTCGCAGCAGAGGAGCAG CACGAGCAACACGCCGCGCCGCGCTCCAACCATCTCCAGCTTCGTTCGCGCTTCCCGGCC CACTCCCCGGCCGCCGCCGCCATGGCGTCCGAGCGGCACCACTCCATCGACGCGCAGCTC CGTGCCCTCGCACCCGGCAAGGTCTCCGAGGAGCTCATCCAGTATGACGCCCTGCTCGTC GACCGCTTCCTCGACATCCTCCAGGACCTCCATGGCCCCAGCCTTCGCGAATTTGTCCAG GAGTGCTACGAGGTGTCGGCCGACTACGAGGGC…	MHAFPIPRAHADHTLANSPSLFEATGRRPALINQLAAEEQHEQHAAPRSNHLQLRSRFPA HSPAAAAMASERHHSIDAQLRALAPGKVSEELIQYDALLVDRFLDILQDLHGPSLREFVQ ECYEVSADYEGKKDTSKLGELGAKLTGLAPADAILVASSILHMLNLANLAEEVELAHRRR NSKLKHGDFSDEGSATTESDIEETLKRLVSLGKTPAEVFEALKNQSVDLVFTAHPTQSAR RSLLQKNARIRNCLTQLSAKDVTVEDKKELDEALHREIQAAFRTDEIRRAQPTPQDEMRY GMSYIHETVWNGVPKFLRRVDTALKNIGINERLPYDVPLIKFCSWMGGDRDGNPRVTPEV TRDVCLLSRMMAANLYINQVEDLMFELSMWRCN…	1028	cytoplasm	115732	6.12	45.95	88.94	-0.325
Sobic.K039100	Sobi.contig_RBCO-02	contig	460830	463760	2930	GTACACAGGGTGTACACATAATATATGAATGAAACATATTCATTAACTTAAGCATACTCCTTTTGGTATTTAATGAGTTGATATTAATTGAATATCTTTTTTTTTAGATTTTTGCAAAGGTTTCATTTACGCCTAATCCATATCGAGTAGACCCTGTCGTTGTGAGAATTCTTAATTCATGAGTTGTAGGGAGGGACTTATGTCACCACAAACAGAAACTAAAGCAAGTGTTGGATTTAAAGCTGGTGTTAAGGATTATAAATTGACTTACTACACCCCGGAGTACGAAACCAAGGATACTGATATCTTGGCAGCATTCCGAGTAACTCCTCAGCTCGGGGTTCCGCCTGAAGAAGCAGGAGCTGCAGTAGCTGCGGAATCTTCTACTGGTACATGGAC…	ATGAGTTGTAGGGAGGGACTTATGTCACCACAAACAGAAACTAAAGCAAGTGTTGGATTTAAAGCTGGTGTTAAGGATTATAAATTGACTTACTACACCCCGGAGTACGAAACCAAGGATACTGATATCTTGGCAGCATTCCGAGTAACTCCTCAGCTCGGGGTTCCGCCTGAAGAAGCAGGAGCTGCAGTAGCTGCGGAATCTTCTACTGGTACATGGACAACTGTTTGGACTGATGGACTTACCAGTCTTGATCGTTACAAAGGACGATGCTATCACATCGAGCCCGTTCCTGGGGAGGCAGATCAATATATCTGTTATGTAGCTTATCCATTAGACCTATTTGAAGAGGGTTCTGTTACTAACATGTTTACTTCCATTGTGGGTAACGTATTTGGT…	MSCREGLMSPQTETKASVGFKAGVKDYKLTYYTPEYETKDTDILAAFRVTPQLGVPPEEAGAAVAAESSTGTWTTVWTDGLTSLDRYKGRCYHIEPVPGEADQYICYVAYPLDLFEEGSVTNMFTSIVGNVFGFKALRALRLEDLRIPPAYVKTFQGPPHGIQVERDKLNKYGRPLLGCTIKPKLGLSAKNYGRACYECLRGGLDFTKDDENVNSQPFMRWRDRFVFCAEAIYKAQAETGEIKGHYLNATAGTCEEMIKRAVFAKELGVPIVMHDYLTGGFTANTTLSHYCRDNGLLLHIHRAMHAVIDRQKNHGMHFRVLAKALRMSGGDHIHSGTVVGKLEGEREITLGFVDLLRDDFIEKDRSRGIFFTQDWVSMPGVIPVASGGIHVWHMPALTE…	483	cytoplasm	53494	6.33	43.39	78.41	-0.24
Sobic.K039000	Sobi.contig_RBCO-03	contig	458916	460729	1813	TACCAGTCTTGATCGTTACAAAGGACGATGCTATCACATCGAGCCCGTTCCTGGGGAGGCAGATCAATATATCTGTTATGTAGCTTATCCATTAGACCTATTTGAAGAGGGTTCTGTTACTAACATGTTTACTTCCATTGTGGGTAACGTATTTGGTTTCAAAGCCTTACGCGCTCTACGTTTGGAGGATCTACGAATTCCCCCTGCTTATGTAAAAACTTTCCAAGGTCCGCCTCACGGTATCCAAGTTGAAAGGGATAAGTTGAACAAGTACGGTCGTCCTTTATTGGGATGTACTATTAAACCAAAATTGGGATTATCCGCAAAAAATTACGGTAGAGCGTGTTATGAGTGTCTACGCGGTGGACTTGATTTTACCAAAGATGATGAAAACGTAAA…	ATGTTTACTTCCATTGTGGGTAACGTATTTGGTTTCAAAGCCTTACGCGCTCTACGTTTGGAGGATCTACGAATTCCCCCTGCTTATGTAAAAACTTTCCAAGGTCCGCCTCACGGTATCCAAGTTGAAAGGGATAAGTTGAACAAGTACGGTCGTCCTTTATTGGGATGTACTATTAAACCAAAATTGGGATTATCCGCAAAAAATTACGGTAGAGCGTGTTATGAGTGTCTACGCGGTGGACTTGATTTTACCAAAGATGATGAAAACGTAAACTCACAACCATTTATGCGCTGGAGAGACCGTTTTGTCTTTTGTGCCGAAGCAATTTATAAAGCACAAGCCGAAACCGGTGAAATCAAGGGGCATTACTTGAATGCGACTGCAGGTACATGCGAA…	MFTSIVGNVFGFKALRALRLEDLRIPPAYVKTFQGPPHGIQVERDKLNKYGRPLLGCTIKPKLGLSAKNYGRACYECLRGGLDFTKDDENVNSQPFMRWRDRFVFCAEAIYKAQAETGEIKGHYLNATAGTCEEMIKRAVFAKELGVPIVMHDYLTGGFTANTTLSHYCRDNGLLLHIHRAMHAVIDRQKNHGMHFRVLAKALRMSGGDHIHSGTVVGKLEGEREITLGFVDLLRDDFIEKDRSRGIFFTQDWVSMPGVIPVASGGIHVWHMPALTEIFGDDSVLQFGGGTLGHPWGNAPGAAANRVALEACVQARNEGRDLAREGNEIIKAACKWSAELAAACEIWKEIKFDTFKAMDTL	361	mitochondria	40093	8.31	44	82.74	-0.193
