# Supplementary material for: Genome-wide comparative analysis of photosynthetic enzymatic genes provides novel insights into foxtail millet and other cereals
Source: Front Genet. 2024 Nov 5;15:1449113. doi: 10.3389/fgene.2024.1449113 (PMC11574623; doi:10.3389/fgene.2024.1449113)
Supplement: Supplementary file 2 [file Table3.XLSX]

## Sheet: Sheet1
Supplementary table 2(a) Domain structure of Foxtail genes
ID	PEP-binding domain (PF02896)			Pyruvate phosphate dikinase (PF01326)			PEP-utilising enzyme, mobile domain(PF00391)			SAM hydroxide adenosyltransferase C-terminal domain(PF20257)			HpcH/HpaI aldolase/citrate lyase family(PF03328)			Phosphoenolpyruvate carboxylase(PF00311)			Phosphoenolpyruvate carboxylase(PF14010)			BRRF1-like protein(PF04793)			Protein of unknown function --DUF3045(PF11243)			Malic enzyme, NAD binding domain(PF00390)			Malic enzyme, NAD binding domain(PF03949)			Mus7/MMS22 family(PF09462)			AAA domain (dynein-related subfamily)--(PF07728)			Complex1_LYR-like			Influenza C hemagglutinin stalk (PF08720)			Ribulose bisphosphate carboxylase, small chain(PF00101)			Ribulose-1,5-bisphosphate carboxylase small subunit(PF12338)
	Start	End		Start	End		Start	End		Start	End		Start	End		Start	End		Start	End		Start	End		Start	End		Start	End		Start	End		Start	End		Start	End		Start	End		Start	End		Start	End		Start
Seit05_PEP-02																89	1015		604	694					378	429
Seit05_PEP-01																38	969		555	647		21	95
Seit05_NADP-04																												164	344		355	608								135	168
Seit05_NADP-05																												118	298		309	562
Seit05_NADP-06																												105	286		296	549											323	412
Seit05_MD-04																37	964		551	758
Seit04_PEP-03																												21	201		212	262
Seit04_NADP-03
Seit07_MD-02																37	965		552	669
Seit07_NADP-07
Seit01_PEP-04	489	826		28	64		432	485		147	197		710	805
Seit.contig_RBCO-06																												101	281		292	545		213	265		398	470
Seit03_PPDK-01																																														56	163		7
Seit03_NADP-02																																														58	165		5
Seit03_MD-03																																														58	165		5
Seit03_RBCO-05																																														57	164		8
Seit03_RBCO-03																												37	97		108	158
Seit03_RBCO-04																36	967		553	645
Seit03_RBCO-02	538	891		34	70		442	523		158	183
Seit03_RBCO-01
Seit03_NADP-01
Seit02_PEP-05
Seit09_PPDK-02
Seit09_MD-01
[truncated: 13 more columns]
