# Supplementary material for: Genome-wide comparative analysis of photosynthetic enzymatic genes provides novel insights into foxtail millet and other cereals
Source: Front Genet. 2024 Nov 5;15:1449113. doi: 10.3389/fgene.2024.1449113 (PMC11574623; doi:10.3389/fgene.2024.1449113)
Supplement: Supplementary file 3 [file Table4.XLSX]

## Sheet: Sheet1
Supplementary table 2(b) Domain structure of Sorghum genes
ID	PEP-binding domain (PF02896)			Pyruvate phosphate dikinase (PF01326)			PEP-utilising enzyme, mobile domain(PF00391)			SAM hydroxide adenosyltransferase C-terminal domain(PF20257)			Coenzyme PQQ synthesis protein D (PqqD)--(PF05402)			Phosphoenolpyruvate carboxylase(PF00311)			Phosphoenolpyruvate carboxylase(PF14010)			Malic enzyme, NAD binding domain(PF03949)			Malic enzyme, NAD binding domain(PF00390)			Mus7/MMS22 family(PF09462)			Ribulose bisphosphate carboxylase, small chain(PF00101)			Ribulose-1,5-bisphosphate carboxylase small subunit(PF12338)			lactate/malate dehydrogenase, alpha/beta C-terminal domain(PF02866)			lactate/malate dehydrogenase, NAD binding domain(PF00056)			Immunity protein 40(PF15569)			3-beta hydroxysteroid dehydrogenase/isomerase family(PF01073)			AMP-activated protein kinase, alpha subunit, autoinhibitory domain--(PF21147)
	Start	End		Start	End		Start	End		Start	End		Start	End		Start	End		Start	End		Start	End		Start	End		Start	End		Start	End		Start	End		Start	End		Start	End		Start	End		Start	End		Start
Sobi01_MD-05																																					157	325								9	107
Sobi01_PPDK-02	549	901		40	73		452	533
Sobi02_PEP-03																36	967		553	645
Sobi03_NADP-03																						302	555		111	292
Sobi03_NADP-02																						352	605		161	341
Sobi03_RBCO-04
Sobi03_MD-01																						309	562		119	298
Sobi03_NADP-06																						309	562		118	299
Sobi03_NADP-07																35	966		551	644
Sobi03_PEP-05																32	960		547	639
Sobi04_PEP-02																															58	165		8	33
Sobi05_RBCO-01																																					178	351											185
Sobi05_NADP-01																34	964		550	642																							309	360
Sobi06_MD-06																																					243	413		93	240
Sobi07_PEP-04																																					238	408		88	235
Sobi07_MD-03																						286	539		95	276		207	259
Sobi07_MD-04																						368	621		177	357
Sobi09_NADP-05	593	926		94	130		498	578		213	262		706	734
Sobi09_NADP-04																96	1028		615	835
Sobi09_PPDK-01
Sobi09_MD-02
Sobi01_PEP-01
Sobi.contig_RBCO-03
Sobi.contig_RBCO-02
[truncated: 3 more columns]
