# Supplementary material for: Genome-wide comparative analysis of photosynthetic enzymatic genes provides novel insights into foxtail millet and other cereals
Source: Front Genet. 2024 Nov 5;15:1449113. doi: 10.3389/fgene.2024.1449113 (PMC11574623; doi:10.3389/fgene.2024.1449113)
Supplement: Supplementary file 4 [file Table1.XLSX]

## Sheet: Sheet1
Gene ID	Gene Annotation	Physical position on Foxtail genome			Gene length (bp)	Sequence information			Protein properties
		Chromosome	Start position (bp)	End Position (bp)		Genomic	CDS	Protein	Protein length (aa)	Sub cellular localization	Molecular weight (Da)	pI	Instability index	Aliphatic index	Grand average of hydropathicity (GRAVY)
SETIT_016228mg	Seit01_PEP-04	1	1784597	1791242	6645	TGTTGATGAATGATATATTTTACTATATTGCAACTTTGCAAGTTAAAGTATGGTATTGGA GACCCATCAATCACCTGTTGAACAAATTTTTATGATCAAAGAAAGTACATTACATCACAA TGCTGACTATTTGTAGGTGTACCCTGCATGCAACATCATGCAGCATATACATTCAGCATC TCAAAGAGGAACTCTGATTTCCCAACTTGCCTCGTTTGTTCCAATTTCTCTAATACAATG TCATATGAAAAAATAGTACCTCTGTTTGGTATGCTCTCGCACCTGTGCAAAAAAATATAG AGGGATTCATATATTTAAAGATTCTTATAGGAAAATTTGCAATATGTGGCATTTAGAATG AAGGATTTCATCTCTCACATTCGTATTCCGAGG…	ATGACGGGGAAGGCGCCGATGGAGCGGCACCAATCGATCGACGCGCAGCTGCGGCTGCTGGCGCCAGGCAAGGTCTCCGAGGACGACAAGCTCGTCGAGTACGACGCCCTCCTCGTCGATCGCTTCCTCGACATCCTCCAGGACCTGCACGGCCCGCACCTCCGCGAATTCGTGCAGGAGTGCTACGAGCTCTCGGCGGAGTACGAGAACGACCGCGACGAGGCGCGGCTCGGCGAGCTCGGGAGCAAGCTCACCAGCCTGCCCCCCGGGGACTCCATCGTCGTCGCCAGCTCCTTCTCGCACATGCTCAACCTCGCCAACCTCGCCGAGGAGGTGCAGATCGCGCACCGCCGCCGGATCAAGCTCAAGCGTGGGGACTTTGCCGACGAGGCCTCGGCG…	MTGKAPMERHQSIDAQLRLLAPGKVSEDDKLVEYDALLVDRFLDILQDLHGPHLREFVQECYELSAEYENDRDEARLGELGSKLTSLPPGDSIVVASSFSHMLNLANLAEEVQIAHRRRIKLKRGDFADEASAPTESDIEETLKRLVSQLGKSREEVFDALKNQTVDLVFTAHPTQSVRRSLLQKHGRIRNCLRQLYAKDITADDKQELDEALQREIQAAFRTDEIRRTPPTPQDEMRAGMSYFHETIWKGVPKFLRRIDTALKNIGINERLPYNAPLIQFSSWMGGDRDGNPRVTPEVTRDVCLLARMMAANLYFSQIEDLMFELSMWRCSDELRIRADELHRSSKRAAKHYIEFWKQVPPNEPYRVILGDVRDKLYYTRERSRHLLTTGISEIPEEA…	965	cytoplasm	109819	5.83	48.48	87.36	-0.392
SETIT_028826mg	Seit02_PEP-05	2	26199104	26204493	5389	TTTCGGTTAATTATTTTCTTGACAATGATGTACCGCACGTTGCTGTGTGAGCTTTCTTTA ATTATTTTTGGTTAATTATTCAGAATGTATGTATGTATATGCTCGTATTTTCGGGTAATT ATTTTCTACAATGACTTTTTTTTATCTCTTCAGCTTGTTTGCTTTAACTTATCAGCCATC GAACAATATTTTTCTCTCACAACAAATTAGCCGTTTCAGCTTTTCAGCCGATTTATAAGT CCAGCCGAACATACTTTTTTTAAAAGATTGCAGTGTCGAACAGACTTTTTAAAAAGATTG CAGTGTGAGCTTCTACCACGAGTAGACTGAAATAACTGCGCCTGCACATGATACTCGTCC TCTTGGGGAAGAGGAAATCAGGGCCGTCCATCT…	ATGGCGGCGTTGGGGGCGAAGGTGGAGCGGCTGTCGTCGATCGACGCGCAGCTGCGGATG CTGGTGCCGGGGAAGGTGTCGGAGGACGACAAGCTCATCGAGTACGACGCGCTCCTCCTC GACCGCTTCCTCGACATCCTGCAGGACCTCCACGGCGACGACCTCAAGGAGATGGTTCAA GAATGCTATGAGGTAGCTGCTGAGTATGAAACGAAGCATGACTTGCAAAAGCTCGATGAA CTTGGCAAGATGATAACAAGCTTGGATCCTGGGGACTCTATTGTGATGGCCAAAGCTTTT TCACACATGCTTAACTTGGCCAATTTGGCTGAGGAAGTCCAGATAGCGTACAGGAGGAGA ATCAAACTCAAGAAAGGAGACTTCGCTGATGAA…	MAALGAKVERLSSIDAQLRMLVPGKVSEDDKLIEYDALLLDRFLDILQDLHGDDLKEMVQECYEVAAEYETKHDLQKLDELGKMITSLDPGDSIVMAKAFSHMLNLANLAEEVQIAYRRRIKLKKGDFADENSAITESDIEETLKRLVVDLKKSPAEVFDALKSQTIDLVFTAHPTQSVRRSLLQKHSRIRNCLVQLYSKDITPDDKQELDEALQREIQAAFRTDEIRRTQPTPQDEMRAGMSYFHETIWKGVPKFLRRVDTALKNIGINERVPYNAPLIQFSSWMGGDRDGNPRVTPEVTRDVCLLARMMAANLYCSQIEDLMFELSMWRCNDELRIRADELHRSTKKDAKHYIEFWKKVPPNEPYRVILSDVRDKLYNTRERSRELLSSGHSDVPEE…	967	cytoplasm	110202	5.77	44.74	92.41	-0.351
SETIT_021600mg	Seit03_NADP-02	3	7278988	7282331	3343	ATCGGAGCACGGTTTGACGCCGTGGCCTGGCCATGCCCTTCATCAATTCTGAAAGCGGAT GATCGAGCCAGCGCACTTACTAGCACTCGTATAACCGCTCCTACTAATTAATACGCTAAC CAACCGGTTCCTGACTCGCTGCTACGGCACGATGAGAACGCCGTGACGACCGATGGCCGA CGGGTACGCCGCGCCGGCGCCAATGGTGAAGACCGAACCCACCGGACCCGAGCGCACCGC GCACCCGGCGGCCGGCGACTCTTCTCCCACCTCCTGACCTCCGCCACCTAACCTTGCCCC TTTCTGGCCGTGGGCAGCTTCCCTCCCCAGTCCGGCAGTCCCCACCACCTTTCCAACCCT TGGCTTTGGGCTTTCCTTTCCTTTCCAACGGGA…	ATGTCGTCGGAGATGGAGATGGCTGGCGGCGGCGTCGAGGACGCGTACGGCGAGGACCGCGCCACCGAGGAGCATCTCGTCACGCCGTGGGCCTTCTCCGTCGCCAGCGGCTACACCCTGCTCCGCGACCCGCGGCACAACAAGGGCCTGGCCTTCTCGGAGGCGGAGCGCAACGCGCACTACCTGCGCGGCCTGCTCCCGCCCGCGCTGGCGTCGCAGGAGCTCCAGGAGAAGAAGATCATGCACAACCTGCGCCAGTACACGGTGCCCCTGCAGCGCTACATCGCCATGATGGACCTGCAGGAGCGCAACGAGCGTCTCTTCTACAAGCTCCTCATCGACAACGTCGAGGAGCTGCTCCCCGTCGTCTACACGCCCACCGTCGGCGAGGCGTGCCAG…	MSSEMEMAGGGVEDAYGEDRATEEHLVTPWAFSVASGYTLLRDPRHNKGLAFSEAERNAHYLRGLLPPALASQELQEKKIMHNLRQYTVPLQRYIAMMDLQERNERLFYKLLIDNVEELLPVVYTPTVGEACQKYGSIYRRPQGLYISLKDKGKILEVLKNWPERSIQVIVVTDGERILGLGDLGCQGMGIPVGKLSLYTALGGVRPSACLPITIDVGTNNETLLNDEFYIGLRQRRATGQEYHELLEEFMTAVKQNYGEKVLTQFEDFANHNAFDLLAKYSKSHLVFNDDIQGTASVVLAGLLAALKVVGGTLADHTYLFLGAGEAGTGIADLIALEMSKHSETPIDDCRKKIWLVDSKGLIVESRKESLQHFKQPWAHDHEPLKTLLEAVESIKPTV…	576	endoplasmic reticulum	63771.7	5.6	39.31	91.46	-0.176
SETIT_024907mg	Seit03_NADP-01	3	26806123	26808250	2127	TTTGTGTAATCAACCCGCAGTCCAATTGTCAAGAGACGGGGCCTCGGGTGGAAAAAGGAG GGAAGGGAGGGGGTTAGGGGAAAAAGCTTCTCTTTCTTCGGGGGATTGGGCGCGCCCCCA CGCAGCCCCTGGGCGCGGCGCGACCCGGCGGCGCGTCGCCGACCCGGCGGCGCGTCGCCG ACCCGACCGCGCCGCCCTCCACATCCCGCGCCGACCGAGCCGCCCCTCCCCGCGCCGCCC CCTCCCCAGCCTTGGCCCCGGCCGCCCGCCTCGGCCGGGGGAGAGGGAGGAGGAGCCGGG GAGAGAGAGAGAGAGAGAGAGAGAGAGAGAGAGAGAAGAGGAGGTGGGGACCGGAGGGAG GAGGAGAGGAGGCCTGTGGGCGCGCCGCCCGCC…	ATGGTAGGTCTCTGCGGCGTTGCCGGCGTAGGCCGCACAGCAGCGCCGTTCGATGGCGGGCCTAGAGAAGAATGGCCGGCGGCCCCTGCAAACGGACGGCTTCTTCACCGAGAGAAACTGCTTAATGATGAGTTCTACATTGGACTGCGGCAAAAACGTGCAACTGGCAAGGAATATCATGAGCTTATAGAAGAATTCATGAGCGCTGTGGTGCAAATCTACGGTGAGAAAGTCCTCATTCAGTTTGAGGACTTTGCCAATCATAATGATTTTGATCTGCTTGAAAAATATAGCAAGAGCCATCTTGTTTTCAATGATGATATCCAGGGCACAGCACCAGTGGTCCTTGCAGGTTTGTTAGCATCACTCAAGGTGGTTGGTGGGACCCTAGCAGAGCAC…	MVGLCGVAGVGRTAAPFDGGPREEWPAAPANGRLLHREKLLNDEFYIGLRQKRATGKEYHELIEEFMSAVVQIYGEKVLIQFEDFANHNDFDLLEKYSKSHLVFNDDIQGTAPVVLAGLLASLKVVGGTLAEHTYLFLGAGEAGTGIAELIALQISKQVKVKKFMVDVRSINSLDTCPSHELSQDNNLNETSQARQDLAEGSHCLSKGSSHQW	213	chloroplast	23324.4	5.47	32.64	91.6	-0.209
SETIT_021174mg	Seit03_PPDK-01	3	21266320	21273408	7088	ATCTACCGTAACACTTGCGCAAGCGATGGACACCAGCTGGCTAAGCTTTTTGTGTCGATA TGGAACAGAAAGGGGCACTGTAGTGTTGGTACCTTGCACGTATGCGTCCGTTACATGTTC GACGAACGTGAGTCACCCGTCGTCGTAGATGAGACCACGCCAATTCAGTTTGATGAGAGC CTTTTTTTAATTCCTCTGTGGAGAAGACAACAGCAACCGTGACGTGTTGGATTGTTGTAC GCGCCGCGCCATCAGCTTTTTGCACTAGCCTGAGACCACTTCCAACTTTGCAAACTTGCT CGTATTACGTGTAAATCTCATCCGAGCTGGGATTATGCCCAAGTGCCCAACCGATTTTGT GCACGCACGTTTCACTTTTAATGTTTGCGGTGG…	ATGGCGCCCGCTCAATGTGTGGCCTCGCAGAGGGTGTTCCACTTCGGCAAGGGCAAGAGCGAGGGCAACAAGACGATGAAGGAGCTGCTGGGCGGCAAGGGCGCGAACCTGGCGGAGATGTCGAGCATCGGGCTGTCGGTGCCGCCGGGGTTCACGGTGTCGACGGAGGCCTGCCAGCAGTACCAGGAGGCGGGGCGCTCCCTGCCGCAGGGCCTCTGGGACGAGATCATCGACGGCCTG GCGTGGGTGGAGGAGGAAATGGGCGCCCGCCTCGGCGACCCGCAGCGCCCGCTCCTGCTCTCCGTCCGCTCCGGCGCCGCGGTGTCGATGCCCGGGATGATGGACACGGTGCTCAACCTGGGACTCAACGACGAGGTGGCCGCCGGGCTCGGCGCCAA…	MAPAQCVASQRVFHFGKGKSEGNKTMKELLGGKGANLAEMSSIGLSVPPGFTVSTEACQQYQEAGRSLPQGLWDEIIDGLAWVEEEMGARLGDPQRPLLLSVRSGAAVSMPGMMDTVLNLGLNDEVAAGLGAKSGERFANDSYRRFLDMFGNVVMDIPHALFEEKLEAMKEAKGVKNDNDLTASDLKELVAQYKEVYVEAKGEPFPSDPKKQLELAVLAVFNSWDSPRANKYRSINQITGLKGTAVNVQSMVFGNMGDTSGTGVLFTRNPSTGEKKLYGEFLVNAQGEDVVAGIRTPEDLDAMKAQMPDAYVELVENCKILESHYKEMMDIEFTVQENRLWMLQCRSGKRTGQGAVKIAVDMVNEGLVERRQAIKMVEPGHLDQLLHPQFENPSAYKDQ…	815	cytoplasm	88725.2	4.91	34.19	86.17	-0.152
SETIT_023437mg	Seit03_RBCO-05	3	37959935	37961153	1218	GGGGAAGCAAACGCGCCCCTAATGAACGCGTTCCATGCAGACATCCTGGCGTGCTTGGAG GGTGTTAGTGCAACTGATGAGATGGGCATGAGCAAAGTAGTGGTCGAGGAGTCAGATTCT ATGTTGGTGAAGTTTGCCCTTATGACGAACTCCTTAGCTTTCTAGGTTGTTTTAGTATTA GTATTTTTAAGTTCATAGATATTAGTTCATAGATATAACGTACTAGAAAAATCAAAACGT TCTACAATTTAGAACGGAGGGAATACTTAGTTACATAATAACATATATGACACATATGTG CCATTCACGCTGGCATAGATAGACCGACAGCGAAGAGATACGTTGCTAATCCTATTTCGT GAAAATAAAGCGACTTCACTAAAAACAGGGATA…	ATGGCCCCCACCGCGATGGCCGCCACCTCCGTCGCTCCATTCCAGGGGCTCAAGTCCACCGCCGGACTCCCCGTCAGCCGCCGCTCCACCAGCTCCGGCTTCGGCAACGTCAGCAACGGCGGGAGGATCAGGTGCATGCAGGTGTGGCCGATTGGGGGCAAGAAGTTCGAGACCCTCTCCTACCTGCCGCCTCTCTCAACCGACGATCTCCTGAAGCAGATCGACTACCTGATCCGGAAGAACTGGATCCCTTGCCTCGAGTTCAGCAAGGTTGGGTTCGTCTACCGTGAGAACAACAGGTCTCCCGGTTACTACGACGGCCGTTACTGGACCATGTGGAAGCTGCCCATGTTCGGCTGCACCGAGGCAACCCAGGTGTACGCTGAGCTCGAGGAGTGC…	MAPTAMAATSVAPFQGLKSTAGLPVSRRSTSSGFGNVSNGGRIRCMQVWPIGGKKFETLSYLPPLSTDDLLKQIDYLIRKNWIPCLEFSKVGFVYRENNRSPGYYDGRYWTMWKLPMFGCTEATQVYAELEECKKAYPDAYIRILGFDNVRQVQCIMFIAYKPPGCEETGVAK	173	chloroplast	19466.5	9.01	42.59	71.04	-0.24
SETIT_022574mg	Seit03_MD-03	3	9555323	9559758	4435	TCAAACCAAGTCAATGGTGCAATTTTCTGTCATTGAACTTGGCACAACTAGTAACATGAG TAGCTCAATTGACGGCATTCTTCAAACTGTTAACACAATTGCTTAATTGACTGAATTCTT CCAAGGATTTCTTTAATGGCAAATAAGGATCGGGAACAGCCTTTTCAAGTTGCTAGGTAT GGATCCCGGTGTCTCTACGAGGCCAGAACGGCTGGTTCATAGCTGCCTTTGGTCAGCTGT GAATTTGGCAGTCCATCCAGAAGTTGGGCACAAAACCGAGGTCCAAAGGAACCATGACCG CTGTTCTTGTTCGTTCAAAAAAATAATCGATTTTATTGAGCAAGGCAAATCAAGAGCCGT CGTGCTCTTGGTCGTTATGCGCCGCTCGCCATC…	ATGAGGTCGGCTCTGCTTAAGTCCACGTCCGAGCTCCTCCGCCGCAGCCGCCGCGGCTACGCCTCCTCGGCCAACCCGGAGCGGAAGGTGGCCGTCCTGGGCGCGGCGGGCGGCATCGGGCAGCCCCTCTCGCTCCTCATGAAGCTCAACCCGCTCGTCTCCTCCCTCTCGCTCTACGATATCGCGGGGACCCCCGGCGTCGCCGCCGACGTCTCCCACATCAACTCCCCGGCCTTTGTGAAGGGGTTCATGGGGGATGACCAGCTCGGGGAGGCGCTGGAGGGGTCCGACGTCGTGATCATCCCCGCCGGGGTGCCCAGGAAGCCAGGCATGACCAGGGACGACCTCTTCAACATCAACGCCGGCATCGTTAAGGCCCTCTGCACCGCCATCGCCAAG…	MRSALLKSTSELLRRSRRGYASSANPERKVAVLGAAGGIGQPLSLLMKLNPLVSSLSLYDIAGTPGVAADVSHINSPAFVKGFMGDDQLGEALEGSDVVIIPAGVPRKPGMTRDDLFNINAGIVKALCTAIAKHCPNALVNMISNPVNSTVPIAAEVFKKAGTYDEKKLFGVTTLDVVRAKTFYAGKAGVPVTDVNVPVVGGHAGITILPLFSQATPASNSLSQEDIEALTKRTQDGGTEVVEAKAGKGSATLSMAYAGAVFADACLKGLNGVPDIVECSFVQSTVTELPFFASKVRLGKNGVEEVLGLGELNDFEKKGLENLKGELKASIEKGIKFAHGN	341	mytochondria	35523.9	8.23	38.86	96.39	0.087
SETIT_023466mg	Seit03_RBCO-01	3	24069118	24070242	1124	GACCGCCTCTTCTTCTCCTTCGTAAATACAGTACTAGTAAGCGTATACTAGCACTAGCTA GGAAGCCATGGCGCCGACCGTGATGGCCTCCTCGGCCACCTCCGTGTCTCCATTCCAGGG GCTCAAGTCCACCGCCGGACTCCCCGTCAGCCGCCGCATCAGTAGCACCGGCTTCGTCAG CAACGGCGGAAGGATCAGGTGCATGCAGGTAATATAATCGATCGATCTAGACACTGGAAT TCTTGCTGTTACGTTGTTCATATAAATAATACAACTCAATAGGAAGTTTAGGAACTGATA TGAGAGTGTCGTTGCTCAGGTGTGGCCGGCGGAGGGCAACAAGAAGTTCGAGACCCTCTC CTACCTGCCACCTCTCTCAACCGACCAGCTCCT…	ATGGCGCCGACCGTGATGGCCTCCTCGGCCACCTCCGTGTCTCCATTCCAGGGGCTCAAG TCCACCGCCGGACTCCCCGTCAGCCGCCGCATCAGTAGCACCGGCTTCGTCAGCAACGGC GGAAGGATCAGGTGCATGCAGGTGTGGCCGGCGGAGGGCAACAAGAAGTTCGAGACCCTC TCCTACCTGCCACCTCTCTCAACCGACCAGCTCCTGAAGCAGGTCGAGTACCTGATCCGG AACAACTGGATCCCCTGCCTCGAGTTCAGCAAGGTCGGGTTCGTCTTTCGTGAGAACAGC AGGTCTCCCTGTTACTACGACGGGCGCTACTGGACCATGTGGAAGCTGCCCATGTTCGGC TGCACCGAGGCCACCCAGGTGTACGCTGAGCTC…	MAPTVMASSATSVSPFQGLKSTAGLPVSRRISSTGFVSNGGRIRCMQVWPAEGNKKFETL SYLPPLSTDQLLKQVEYLIRNNWIPCLEFSKVGFVFRENSRSPCYYDGRYWTMWKLPMFG CTEATQVYAELEECKKAYPDCYIRVIGFDNLRQVQCVLFIAYKPPGSE	168	chloroplast	19084	8.84	47.58	72.5	-0.191
SETIT_023465mg	Seit03_RBCO-02	3	24102022	24103068	1046	CAAGCAAGCCTCGCTCTGCTTCCTCTTCTCCTTGGTTAATAATACTAGTAGTAAGCATAT ACTAGCACTAGCTAGTAAGCCATGGCGCCGACCGTGATGGCCTCGTCGGCCACCTCAGTT GCTCCATTCCAGGGGCTCAAGTCCACCGCCGGACTCCCCGTGAGCCGCCGCTCCATCAGC ACCGGCTTCGTCAGCAACGGCGGAAGGATCAGGTGCATGCAGGTAATATAATCGATCGAT CAAGACACTGGAATTATATTCTTGCTGTTTGTTCATAGAAATAATGCAACTCAATAGGAA GTTTAGGAACTGATATGAAAGTGTCGTTGCTCAGGTGTGGCCGGCGGAGGGCAACAAGAA GTTCGAGACCCTCTCCTACCTGCCACCTCTCTC…	ATGGCGCCGACCGTGATGGCCTCGTCGGCCACCTCAGTTGCTCCATTCCAGGGGCTCAAG TCCACCGCCGGACTCCCCGTGAGCCGCCGCTCCATCAGCACCGGCTTCGTCAGCAACGGC GGAAGGATCAGGTGCATGCAGGTGTGGCCGGCGGAGGGCAACAAGAAGTTCGAGACCCTC TCCTACCTGCCACCTCTCTCCACGGACGAGGTCCTGAAGCAGATCGACTACCTGATCCGG AAGAACTGGATCCCCTGCCTCGAGTTCAGCAAGATCGGGTTCGTCTATCGTGAGAACAGC ACGTCTCCCTGTTACTACGACGGGCGCTACTGGACCATGTGGAAGCTGCCCATGTTCGGC TGCACCGAGGCCACCCAGGTGTACGCTGAGTTC…	MAPTVMASSATSVAPFQGLKSTAGLPVSRRSISTGFVSNGGRIRCMQVWPAEGNKKFETL SYLPPLSTDEVLKQIDYLIRKNWIPCLEFSKIGFVYRENSTSPCYYDGRYWTMWKLPMFG CTEATQVYAEFEECKKAYPDCYIRIIGFDNIKQVQCVMFIAYKPPGSE	168	chloroplast	19082.1	8.64	43.81	69.64	-0.182
SETIT_023461mg	Seit03_RBCO-03	3	37910629	37911778	1149	ATCCTGACATCCCCTCTGGTTTGGTTATATGTGCCCCTTGCCACAAGCCTCAACTCAAGC TACTGAGGCTTCAGTTTTATTCGCTAGCTTGGTCTCTAGTAAGCCATGGCCCCCACCGCG ATGGCCGCCGCCACCTCCGTCGCTCCATTCCAGGGGCTCAAGTCCACCGCCAGACTCCCC GTCAGCCGCCGCTCCAGCAGCTCCGGCTTCGGCAACGTCAGCAACGGCGGAAGGATCAGG TGCATGCAGGTAACAATCGATCGATCTTTTTTTTAAGACGCGCAATAGCATGTTTTTCGT TAAGTAGAGAGAAACAGAGTACATACAGAGCATGCACGACCGAATAAACAGCTCGACAAT CGATCTGAGTTAAATGCAACTGAGTAGTAGGAA…	ATGGCCCCCACCGCGATGGCCGCCGCCACCTCCGTCGCTCCATTCCAGGGGCTCAAGTCC ACCGCCAGACTCCCCGTCAGCCGCCGCTCCAGCAGCTCCGGCTTCGGCAACGTCAGCAAC GGCGGAAGGATCAGGTGCATGCAGGTGTGGCCGGCGGAGGGCAACAAGAAGTTCGAGACC CTCTCCTACCTGCCACCTCTCTCCACGGACGAGGTCCTAAAGCAGATCGACTACCTGATC CGGAAGAACTGGATCCCCTGCCTCGAGTTCAGCAAGATCGGGTTCGTCTATCGTGAGAAC AGCACGTCTCCCTGTTACTACGACGGGCGCTACTGGACCATGTGGAAGCTGCCCATGTTC GGCTGCACCGAGGCCACCCAGGTGTACGCTGAG…	MAPTAMAAATSVAPFQGLKSTARLPVSRRSSSSGFGNVSNGGRIRCMQVWPAEGNKKFET LSYLPPLSTDEVLKQIDYLIRKNWIPCLEFSKIGFVYRENSTSPCYYDGRYWTMWKLPMF GCTEATQVYAEFEECKKAYPDCYIRIIGFDNIKQVQCVMFIAYKPPGSE	169	chloroplast	19181.1	8.81	45.89	66.39	-0.254
SETIT_023462mg	Seit03_RBCO-04	3	38100098	38101091	993	GTTTTATTCGCTAGCTTGGTCTCTAGTAAGCCATGGCCCCCACCGCGATGGCCGCCGCCA CCTCCGTCGCTCCATTCCAGGGGCTCAAGTCCACCGCCAGACTCCCCGTCAGCCGCCGCT CCAGCAGCTCCGGCTTCGGCAACGTCAGCAACGGCGGAAGGATCAGGTGCATGCAGGTAA CAATCGATCGATCTTTTTTTTAAGACGCGCAATAGCATGTTTTTCGTTAAGTAGAGAGAA ACAGAGTACATACAGAGCATGCACGACCGAATAAACAGCTCGACAATCGATCTGAGTTAA ATGCAACTGAGTAGTAGGAAGTCAGGAACTGATGCATGGGCATTGTTAATTGCTCAGGTG TGGCCGGCGGAGGGCAACAAGAAGTTCGAGACC…	ATGGCCCCCACCGCGATGGCCGCCGCCACCTCCGTCGCTCCATTCCAGGGGCTCAAGTCC ACCGCCAGACTCCCCGTCAGCCGCCGCTCCAGCAGCTCCGGCTTCGGCAACGTCAGCAAC GGCGGAAGGATCAGGTGCATGCAGGTGTGGCCGGCGGAGGGCAACAAGAAGTTCGAGACC CTCTCCTACCTGCCACCTCTCTCCACGGACGAGGTCCTAAAGCAGATCGACTACCTGATC CGGAAGAACTGGATCCCCTGCCTCGAGTTCAGCAAGATCGGGTTCGTCTATCGTGAGAAC AGCACGTCTCCCTGTTACTACGACGGGCGCTACTGGACCATGTGGAAGCTGCCCATGTTC GGCTGCACCGAGGCCACCCAGGTGTACGCTGAG…	MAPTAMAAATSVAPFQGLKSTARLPVSRRSSSSGFGNVSNGGRIRCMQVWPAEGNKKFET LSYLPPLSTDEVLKQIDYLIRKNWIPCLEFSKIGFVYRENSTSPCYYDGRYWTMWKLPMF GCTEATQVYAEFEECKKAYPDCYIRIIGFDNIKQVQCVMFIAYKPPGSE	169	chloroplast	19181.1	8.81	45.89	66.39	-0.254
SETIT_006948mg	Seit04_NADP-03	4	12185972	12187779	1807	CCTCCTGACCTTACTACTTTCTCTTGCCAATGTGCTTTTGCCTGAATATTCTTTTCATAA CAGTTCGCTTATCCTTTCAACATGAAAAATCAATATGAAGACTCCTAAACTGGAGGTATG CAGTAGAAGTGGGATATGTACTATTTTTTCTAATTGATATTTTCAACACGAAAAGGCACG ATAGATCCTTCTGGCTGCTATGGAAGACTCCAACCTCTACCAAGGCCTTCCTCTCTCATG TGATCTGATTAGTCTGCAGGCAAGAGTTTGCAATCAAACAACTGGAAGCAAACAAATTTT AATCCTTTTCTATATGTTTCTTTTCTTTTAATTTGTATGATATGATGAAAAGTTTAATTC ACAATTATTCTCTGAACCATGGAACATGTCACA…	ATGCACAACCTGCGACAGTACCAGCTTCCTTTGCAGCGCTATATGGCCATGATGGACCTTCAGGAGAGAAATGAGAGGCTTTTCTACAGGCTTTTAATTGATAATGTGGAGGAGCTGCTCCCTTTTGTTTACACACCGACTGTTGACGAGGCCTGCCAGAAGTATGGGTCCATCTTTAGACAACCGCAGGGTCTGTATGTCAGCCTGAGGGACAAGGGGAGGGTCCTAGAGGTTCTAAGGAACTGGCCTCAGAGGGATATTCAAGTTATTTGTGTCACTGATGGTGGGCGAATCTTGGGACTTGGAGATTTGGGTGCTCAGGGAATGGGAATTCCTGTAGGCAAACTTGCTCTCTACACTGCCCTTGGAGGAGTTCGCCCATCAGCTTGTTTGCCCATT…	MHNLRQYQLPLQRYMAMMDLQERNERLFYRLLIDNVEELLPFVYTPTVDEACQKYGSIFRQPQGLYVSLRDKGRVLEVLRNWPQRDIQVICVTDGGRILGLGDLGAQGMGIPVGKLALYTALGGVRPSACLPITIDVGTNNEELLNDEFYIGLRQKRATGKEYHELIEEFMSAVVQIYGEKVLIQFEDFANHNAFDLLEKYSKSHLVFNDDIQGTASVVLAGLLASLKVVGGTLAEHTYLFLGAGEAGTGIAELIALQISKQVTGRAFNQVLGCVSVCLGLCMTLSSPINIMICSFPACLKKKECLDQL	309	plastid	34315.8	5.48	43.49	107.57	0.114
SETIT_005789mg	Seit04_PEP-03	4	28034710	28043142	8432	GTCAGTGAGCCACCGGGCGGGAGCTGACGGGTAGGGGAAGAGGAAGACAGCACCGTGCAT GTGCTTCCAGAGTTGCCAACGGCAAATGAGCAGCAGTGTGTGTAGTTCGGCCATGGGCTC GGTCACAGGTGGGTTTCGTCTCCCAGAACCAGCAGGAGAGGGGGTATGTGGCTGGCTGTG CATCCATCCGTGATGAGCCTAAACCGTTGCGCAAACGGACACCTAGAGCGATAATGTATA TGTGATCCTCCACGGCGTTGCCACAAATGTCACTGATCATGCATGTTGTCCTATATAGCA CATGCTTGAGTCCAAGTCCCTCCACACCAAGCAAATTAATTATAGCCAAGAGAAGGATTC GAGGAAGAAGAAGGCGATTGAGCAGTGACAAGT…	ATGGCGTCCAAGCCCGTGGAGAAGCACCACTCCATCGACGCGCAGCTCCGGCTCCTGGCA CCCGGCAAGGTCTCCGAGGACGACAAGCTCGTCGAGTACGACGCCCTCCTCATCGACCGC TTCCTCGACATCTTCCAGGACCTCCACGGCCCAAACATCCGTGAATTCGTCCAGGAGTGC TACGAGGTGGCGGCGGAGTACGAGCGCGATCGCGACGCCGCGAAGCTGAGCGAGCTCGGG TCCAGGCTCACCAAGCTGTCCCCCAATGACGCCATCGTCGTGGCGAGCTCCTTCTCGAAC ATGCTCAACCTAACAAACCTCGCGGAGGAGGTGCAGCTCGCCCACCTCCGCCGGAACAAG CTCAAGCGCGGGGACTTCGCCGACGAGGGCTTC…	MASKPVEKHHSIDAQLRLLAPGKVSEDDKLVEYDALLIDRFLDIFQDLHGPNIREFVQECYEVAAEYERDRDAAKLSELGSRLTKLSPNDAIVVASSFSNMLNLTNLAEEVQLAHLRRNKLKRGDFADEGFAATESDIEETLKRLVTELGKSKEEVFDALKNQTVDLVFTAHPTQSVRRSLLQKHARIRNCLTQLYAKDITEDDKQELDEALQREIQACFRTDEIRRAQPTPQDEMRYGMSYFHETIWKGVPKFLRRVDTALKNIGIDERLPYNAPLIQFSSWMGGDRDGNPRVTPEVTRDVCLLARMMASNLYFSQIEELMFELSMWRCNDELRARAEELHASSQKISKHYIEFWRQLPANEPYRVVLGYVRDKLYSTRERSRHLLTSGFSDIPEDSA…	964	cytoplasm	109983	5.95	45.83	85.81	-0.418
SETIT_000645mg	Seit05_NADP-04	5	11687298	11692722	5424	AACGTGGGTTTAGTGTTTCTCCCCAGCTATTGTAAAATTCAAAAAATAAGGGCAAAATAT ATTGTTGAAGGTGGAAATAAGAGTAGTTATACATAAAATTGATGTACATTGTTTGCAGTG GAAAATGAAATAAATAGCGTATGCATATGGTCTTTCACCTGCAGTATCGTACGGGCGTAT TTGCTAGTATCTTATAAGAGTGTAATATAGAACATCAAAAAGAAGAGTTTTCAACATTTG AGATGTAATTGCATATGTGATCAAATGGTTGGTCAGGACCGAGATCAACATTTGACCTTA GTCTGCAAGGGGCATGGGCAGACGGAAACCACACGACCCATCGGCAGAAACAGTGTGGAG GTTTGGTTAACTCCAGCCAACTAAAGAAAAGTG…	ATGCTGTCCGCGCGCACCGCCGTCGCCTCCGCCGCTTCCCCGGCTTCCCCGTGGAAGGCGGTAGGTGGAAGCAAGGGCGGGAGCTGCGACGGATGCAGGACCTACAGGGAGTCGGTGCGGAGGCGGGCCGCGACGGTGCGGGTGCACGCCGCGGAGCAGAGGCGGGTGCAGGCCGTCGCGGTAGGCACCGCCGCGGAGACGCAGGAAGGGGTGGCGGCGGCCGATGGCGGCGTCGTGGACCCCTACGCCGAGGACGAGGAGCTGCCCGTCATGCCCTGGGCATATTCCGTCGCGAGTGGTTACACCCTTTTGAGGGATCCACATCACAACAAGGGTCTTGCTTTCACGGAGAAGGAGCGGGATGCACACTACTTGCGTGGTCTTCTTCCTCCGGCTGTT…	MLSARTAVASAASPASPWKAVGGSKGGSCDGCRTYRESVRRRAATVRVHAAEQRRVQAVAVGTAAETQEGVAAADGGVVDPYAEDEELPVMPWAYSVASGYTLLRDPHHNKGLAFTEKERDAHYLRGLLPPAVVSQEVQIKKFMHNLRQYQLPLQRYMAMMDLQERNERLFYRLLIDNVEELLPFVYTPTVGEACQKYGSIFRQPQGLYVSLRDKGRVLEVLRNWPQRDIQVICVTDGGRILGLGDLGAQGMGIPVGKLALYTALGGVRPSACLPITIDVGTNNEELLNDEFYIGLRQKRATGKEYHELIEEFMSAVVQIYGEKVLIQFEDFANHNAFDLLEKYSKSHLVFNDDIQGTASVVLAGLLASLKVVGGTLAEHTYLFLGAGEAGTGIAELIA…	639	chloroplast	70037.9	6.31	45.01	89.19	-0.138
SETIT_000774mg	Seit05_NADP-05	5	35584482	35591980	7498	GCTAGATCTTTCCAACCAGGACTAAAGCACCTCCCGGTGTCCTTTCAGTGCCTCATTTTT TAAGTTCCGGGTCCAAAGCTATTCAGGATAAAAAGGGTTGGATGGAAGGTCAGTTCTCTA GTAGTGCAATCAAGTTCGGGTTGGATGGAAGGTCAGTTCTCTAGTAGTGCAATCAAGTTC TTTAGCTAGCCTAACCAATAAGATACCAGTTGCATGGGGAGAGTCGGCTGCCGGCAACCT GCATGCCTGATACGACCATACGAGCCGGGCTCCGTCGATCCTGAAACCAATCAGAAAGTT CCCCAAAATGGCAGCTTTACTAAAGCGTCTGTAACACTGCAAAGTCGCACAAATATCCGA CAGTTGTCATGCAGCGCACGTTAACGTCGGCGT…	ATGGAGAGCACGCTCAAGGGGATACGGGGCTGCGACGCGCCCTCCGTGCTGGACATGGACGACGCTGCCACCGTGGCCGGCGGCGTCGGGGACACCTACGGCGAGGACTGCGCCACCGAGGACCAGCTCGTCACGCCCTGGACCGTCTCCGTCGCCAGTGGTTACAATTTGATGAGGGATCCCCGCTACAACAAGGGCCTTGCTTTCACAGAGAGGGAGCGGGAGACACACTACCTCCGTGGCCTTCTGCCACCAGCAATCGTATCCCAGGAGCTCCAGGAGAGGAAGATCATGAATAATATCAGACAATACCAGGTGCCTTTGCAGCGTTACGTGGCTATGATGGACCTCCAGGAGAGGAATGAGAGGCTTTTCTACAAGCTCCTCATTGACAATGTT…	MESTLKGIRGCDAPSVLDMDDAATVAGGVGDTYGEDCATEDQLVTPWTVSVASGYNLMRDPRYNKGLAFTERERETHYLRGLLPPAIVSQELQERKIMNNIRQYQVPLQRYVAMMDLQERNERLFYKLLIDNVEELLPVVYTPTVGEACQKYGSIFSRSQGLYISLKEKGKILEVLKNWPERSIQVIVVTDGERILGLGDLGCQGMGIPVGKLALYTALGGVRPSACLPITLDVGTNNEQLLNDEFYIGLRQRRATGQEYADFLQEFMTAVKQNYGEKVLIQFEDFANHNAFELLARYGTTHLVFNDDIQGTASVVLAGLIAAQKLLGGTLADHTFLFLGAGEAGTGIAELIALEISRQTKAPLEECRKKIWLVDSKGLIVSSRKESLQHFKKPWAHEH…	593	cytoplasm	65450.7	5.65	40.42	92.61	-0.168
SETIT_000808mg	Seit05_NADP-06	5	36544632	36549204	4572	GACGACGGAGAGGGTGGATGCGAGAAGCCAGCAGTCCTCGGGCGCCAGCGCCACTCCTCG AGCTGCGAAGCCAAGCGGCAAAAACAACAGAAGTATCAGCGACAAAAAGCGAATAGATTG GGGATAGGGCAGAGCGCGTCGCGAGCGTACGAGAGGAGCGGCGGGCGGTGGAGGACATGG GCGAGCAGCGCGCGGCTCATGGCGTCGTCCCCGTGCTCCGCTCCCCTCCGGATTTGGCTG CGCGGCTCTGGGTGGAGAAGCCGCAAACAGACGGCGTGTGTCGACGTGTGCCTCGCGATG GCGGCGATTTGCGAGCCGGGGCGGCTGGGCCGCGTAAAACGGGCCGGCAGGACGCAGAAA TTCTTCGGCCAGCCGGCTGGTGCGCATCCAGCC…	ATGGCGGGATCAGGGGAGCTGAAGAACGGCGGCGTGACCGGCGGCGTGGAGGACGCCTACGGCGAGGACCGCGCCACCGAGGACCAGCCGGTCACGCCGTGGGCCGTCTGCATCGCAAGTGGTCACTCTATACTGAGGGATCCAAGGCACAACAAGGGGCTCTCCTTCACGGAGAAAGAGCGGGATGCTCACTACCTAAGAGGATTGTTGCCTCCTGTAGTGCTATCACAAGATCTCCAGGAGAAGAGGCTGCTGCAGAATGTTCGGCAGTTCGAGGTCCCGTTGCAGCGTTACATGGCCTTAATGGACCTCCAGGAGAGGAATGAGAGACTATTTTACAAGCTCCTGATCGACAATGTGGAGGAACTGCTTCCTGTTGTGTATACACCAACAGTGGGG…	MAGSGELKNGGVTGGVEDAYGEDRATEDQPVTPWAVCIASGHSILRDPRHNKGLSFTEKERDAHYLRGLLPPVVLSQDLQEKRLLQNVRQFEVPLQRYMALMDLQERNERLFYKLLIDNVEELLPVVYTPTVGEACQKYGSIFRRPQGLYISLKEKGRILEVLRNWPEKSIQVIVVTDGERILGLGDLGCQGMGIPVGKLALYTALGGVRPSACLPITIDVGTNNENLLKDEFYIGLKQRRATGQEYSELLDEFMTAVRQNYGQKVLVQFEDFANHNAFTLLEKYRENHLVFNDDIQGTAAVVLGGLIAALKSVGGTLADHTFLFFGAGEAGTGIAELVALEISGQAKVSVEEARKKIWLVDSKGLIVTSRNETLQPFKKRYAHEHEPVKDLLGAVKAI…	580	cytoplasm	63708	6.37	43.23	96.52	-0.128
SETIT_000184mg	Seit05_PEP-01	5	37379789	37386482	6693	ATGACCCTCATGACTGTCCTTGCACCTAAGGCCCTGTGACCTTGTCTGATAGGGATTTTC CAAACCATTTCTCTCTAGAAATAGAATAATTATCTACTATATGGTAAACTGAATTTGAAG AGAAACTTGGAAAACTCTACCAAACGAATCAAGGATTTTAGAGATATAGTTAGAAACGTT TCTTCAATTCTACCTGAACTTAGAATTTAAAAAATCTTTATCAAGATAATCATAATCAAC TTCTATCTTTTTTCCAAGAATTTGAATCCGTGCCAAACGGAGTCTTCAACCCCTTCTTTG CCACTAGATCCACCACCTGCCCACCGTGCCTTCCGCCTTCCTCTGATCCTAGTTCGAATC GAATGAATCTCTCTAGGAAACTCAAAATTTTAA…	ATGAGGGGGATGGCGCGCAATGCGGTGGACAAGGCGACGTCCATTGACGCGCAGCTGCGG CTGCTAGCCCCCCAGAAGCTCTCCGAAGACGACAAGCTGGTCGAGTACGACGCCCTGCTC CTCGACCGGTTCCTCGACATCCTCCAGGACCTGCACGGCGAGGACATCAGGGAGACGGTG CAAGAATGTTATGAGTTAGCTGCTGAGTATGAAAGCAAGCTTGATCCGAAAATGCTGGAT GAGATTGGGAATGTGCTGACCAGCTTGGATCCTGGAGACTCCATTGTCATAACCAAGTCA TTCTCACACATGCTTATCCTGGCAAACTTGGCTGAGGAGGTCCAGATTGCATATCGCAGG AGGATAAAACTAAAAAAGGGTGACTTTGTCGAT…	MRGMARNAVDKATSIDAQLRLLAPQKLSEDDKLVEYDALLLDRFLDILQDLHGEDIRETVQECYELAAEYESKLDPKMLDEIGNVLTSLDPGDSIVITKSFSHMLILANLAEEVQIAYRRRIKLKKGDFVDENSATTESDIEETLNRLVHQLNKSPLEVFDALKNQTVDLVLTAHPTQAVRRSLLQKHGRIRNCLSQLYAKDITPDEKQELDEALQREIQAAFRTDEIRRTPPTPQDEMRAGMSYFHETIWKGVPKFLRRVDTALKNIGINERVPYNAPLIQFSSWMGGDRDGNPRVTPEVTRDVCLLARMMAANLYNAQIEDLMFELSMWRCSDELRVKADQLHRSSKKDTTKHYIEFWKQVPPSEPYRVILSDVRDKLYNTRERARHLLASGYSEIP…	969	cytoplasm	110440	5.7	44.1	89.79	-0.375
SETIT_000160mg	Seit05_PEP-02	5	13060669	13065012	4343	TGGAGCCTTCTTTATTTTACAGCTTGATCCTAACTTATTTCCTTAATATTGCATCATGCT AAACTTTCAGAATCAGCTCGGCTACATATGTTTTGATTCTACTTAGATTCCAAATGCCGC AAGGTTGATGCTTTCAGTAGAACCGTGGTCGAAGTGGTCGTGTGTGGCAGACGTTGCTGC AAAATGTTCAGAAATCTGTTTTTTGGAGATGTTCTGGCTATCCCTGTTGGTCCAATTTAC CTGAATCTCACTCAAAAACCTGCCACAGCTCTTCAAGTACCCAAAGCGCCACCGAGCGGC AGGTGCCTACAACAGGAGCAAAAGAGGAGTGAGACAGTTTTGGGGGCACAAGATGCATAC AAAACTTGAAAGAAGCAGAAGCCGGGTTTCTCA…	ATGGTTTCCCTCCGTCTCGCACCCTTCACCCTCCTCGTGGAGCTCCCGGCGAGCCGGAGGAGGCTCAAGCTCGCGCGGTGCACCGTCCGCAGGGCTCGGAGCGAGTCGGCGTCCGCGGCGGCCAAGGCGGTGGCGGGAGCGGCCAGTGCCAGCAGCGGTGCCGAGGAGCGGCGGCCCGTCGACGCCCACCCCGGGCGGCAGAGCGCGCCGGAGAAGGTGCCCGCGGACGACCGCCTGGTG GGCTACGAGACTCTCCTCGTCGCGCGGTTCCTGGACATCCTCCAGGGCCTGCACGGCGGCGACTTCAGACAAGTGGTCGAGGAGTGCCTGAGGCTCTCCGGCGAGTACCACGTCGGCGGCGACCCGGCGCGGCTTGACGAGCTGGGCGCGCTCCTGAC…	MVSLRLAPFTLLVELPASRRRLKLARCTVRRARSESASAAAKAVAGAASASSGAEERRPVDAHPGRQSAPEKVPADDRLVGYETLLVARFLDILQGLHGGDFRQVVEECLRLSGEYHVGGDPARLDELGALLTSLDVGDAIMVASSFSHMLNLANIAEEVQMAYRKKAETDRRGGGFADEASASTESDIDETLQRLVVGLGKTPREVFDALRGQTIDIVLTAHPTQSVRRSLLQKHARIRNCLTQLCAEGIAENERQEIDEALQREILAALRTDEILRAQPKPQDEMRAGMSYFDDTIWNGVPKFLRRVDTALKNIGIDERLPYDAPLIQFSSWMGGDRDGNPRVTPEVTRDVCLLARMMAANMYFSKMADLMFELSMWRCNDELRARADELHRQSSRE…	1015	chloroplast	113528	5.89	49.05	87.69	-0.319
SETIT_002110mg	Seit05_MD-04	5	30733947	30737280	3333	TAGATAAGATAGTAGCAATGCTAAAAGTTTAAAGTATCCTTAATAACTTTTTTTAATCGG ATGGATTACTAACTATAATTAATTATGCATGCACGCTCGCAATAATTGTCATATTTAGCG AGTCTAGTTTGGGCATCGATGGTGAGAGTAAATGATCAATTCGTTAATTGGGCCAGAAGG TATCATGAGGGGCTTTGTTGGATCGTGTGAAAGTAATATGAACATTCTTTGTGGGACAAG TTTTGAAAGCTAAACAAATAGTTTTTGTGGGACGGAGGGAGTAGTGTCATGTGAGTTGAA GGCAAAACAGGTGTCAGAGAAAATTAAACTAGAAGTTAGTACTATTTCCTGTTTTGTTTT CTCTTGATCAATGGGATGACTAAAACTCATTAA…	ATGAGGCCGTCGATGATGAGATCCGCCGCCCAGCTCGCCCGCCGCCGCAGCTACTCCGCCGCCTCCGGGCAGCCTGAGCGGAAGGTGGCCATCCTCGGCGCGGCCGGCGGCATCGGGCAGCCGCTGGCGCTCCTCATGAAGCTCAACCCGCTCGTCTCCTCCCTCTCGCTCTACGATATCGCCGGCACCCCCGGTGTCGCCGCCGACGTCTCCCACATCAACACCCCCGCACTGGTGAAGGGGTTCATGGGGGAGGACAAGCTCGGGGAGGCGCTGGAGGGCTCGGACGTGGTCATCATCCCGGCCGGCGTGCCGAGGAAGCCCGGTATGACCAGGGACGACCTCTTCAACATCAACGCTGGCATCGTTAAGAACCTCAGCGCCGCCATCGCCAAGTAC…	MRPSMMRSAAQLARRRSYSAASGQPERKVAILGAAGGIGQPLALLMKLNPLVSSLSLYDIAGTPGVAADVSHINTPALVKGFMGEDKLGEALEGSDVVIIPAGVPRKPGMTRDDLFNINAGIVKNLSAAIAKYCPNALVNMISNPVNSTVPIAAEVFKKAGTYDEKRLFGVTTLDVVRAKTFYAGKANVPVTDVNVPVVGGHAGITILPLFSQATPATNALSHEDIEALTKRTQDGGTEVVEAKAGKGSATLSMAYAGAVFADACLKGLNGVPDVVECSFVQSTVTELPFFASKVRLGKNGVEEVLGLGELSDFEKEGLENLKGELKSSIEKGIKFAHAN	340	mytochondria	35479.8	7.67	37.37	95.56	0.089
SETIT_012203mg	Seit07_NADP-07	7	12423994	12425404	1410	CACGCGTCACCACATCAGGGATTCGTGAACTTGAAATCTTCACCATGACAGCCTCCGCCA AGTGCAGCATGTTGGCAGCCACGGAGGTCAATCCTCTTCCACAAATCCTAGGTAATTTCC CTCTCGTTTAGTTTGTGCATCAGTAGAAAACAAATCCCAATCAAGGTGTTGTTTGGGTTG CTTGATTGCTTAATTGGATAGCTGAGATGCCCTGCTCGTCAGATTTATGGGCTGGCCGGG TATAGGGTCAAGTAGATCCGGTTCACAAATGTAAGGTTAGTCAGATTGATTAAACTGAAA AACCTATGTTTCTTTTTATTCATGAAGTAGTGCAGACAAATTTGGCACTAGCTATTATCT GGTGTAGATGCTAGCCTGTCAGTATTATCAGTA…	ATGGAAGGCGCTATTTTGGGTGAGGAACTGCTTAATGATGAGTTCTACATTGGACTGCAGCAAAAACGTGCAACTGGCAAGGAATATCATGAGCTTATAGAAGAATTCATGAGCGCTGTGGTGCAAATCTACGGTGAGAAAGTCCTCATTCAGTTTGAGGACTTTGCCAATCATAATGCTTTTGATCTGCTTGAAAAATATAGCAAGAGCCATCTTGTTTTCAATGATGATATCCAGGGCACAGCATCAGTGGTCCTTGCAGGTTTGTTAGCATCACTCAAGGTGGTTGGTGGGACCCTAGCAGAGCACACTTATTTGTTCCTTGGTGCTGGGGAGGCTGGAACTGGCATAGCAGAACTCATTGCTCTTCAGATTTCAAAACAGGTGAAGGTAAAAAAT…	MEGAILGEELLNDEFYIGLQQKRATGKEYHELIEEFMSAVVQIYGEKVLIQFEDFANHNAFDLLEKYSKSHLVFNDDIQGTASVVLAGLLASLKVVGGTLAEHTYLFLGAGEAGTGIAELIALQISKQVKVKNFMVDVRSINSLDTCPSHELSQDNNLNETSQARQDLAEGSHCLSKGSS HQWMK	185	plastid	20391	4.91	32.63	96.49	-0.145
SETIT_010442mg	Seit07_MD-02	7	26571867	26573596	1729	CTGAGCGACGTTCCCAAAGCTCGTCATCACCATGCTATCCAATTCTGTCCTCCAGAGGCT GGCAAGCTGGTGCCCGTGGCTGCTCAGTCAGCTCAGAGATGAGCCGAAGCTGAAGCAGCC CGTCAAGGTTCTCGTCACCGGCGCCGCGGGTATGCAATTCAGAGCTCACAGGAGTACAGT ACTGCTATATCAGAATTCAGAAACTCTGAAGAACACAGCTTCACAGAACAGTCTGGACTG TCCTCTGCAGGGCAGATCGGGTACGCCATAGTCGCCATGATCGCGAGGGGCCTGATGCTC GGGCCGGACCAGCCGGTGGTGCTCCACGTGCTGGACATCCCGCGCATGGCGGACGCCCTG AACGGCGTCAGGATGGAGCTGGTCGATGCCGCC…	ATGCTATCCAATTCTGTCCTCCAGAGGCTGGCAAGCTGGTGCCCGTGGCTGCTCAGTCAG CTCAGAGATGAGCCGAAGCTGAAGCAGCCCGTCAAGGTTCTCGTCACCGGCGCCGCGGGG CAGATCGGGTACGCCATAGTCGCCATGATCGCGAGGGGCCTGATGCTCGGGCCGGACCAG CCGGTGGTGCTCCACGTGCTGGACATCCCGCGCATGGCGGACGCCCTGAACGGCGTCAGG ATGGAGCTGGTCGATGCCGCCCTGCCTCTTCTCAGAGGTGTTGTGGCGACGAGCGACGAG GCTGAAGCGTTCCAAGGCGTCAACTTCGCCGTGCTGATCGGCGGATGGCCGAGGAAAGAC GGGATGGAGAGGAAAGACCTGATCGCCAAGAAC…	MLSNSVLQRLASWCPWLLSQLRDEPKLKQPVKVLVTGAAGQIGYAIVAMIARGLMLGPDQ PVVLHVLDIPRMADALNGVRMELVDAALPLLRGVVATSDEAEAFQGVNFAVLIGGWPRKD GMERKDLIAKNVAIYKSQASALQQQAAPNCKVLVVANPANTNALMLKEFAPAVPAKNITC LTRLDHNRALGQIAERLGVHVADVRNVVVWGNHSSTQFPDASHATARTEHGEKPVTELVA DEKWLREEFVSTVQQRGAAVIKARKQSSSLSAASAACDHMRDWILGTPKGTWVSMGVYSD GSYGVPEGIFYSFPVTCEKGEWSIVQGLHVDDFARSKMDLSANELDEERSMAYEFVNT	358	chloroplast	38998.7	6.26	31.19	93.18	-0.058
SETIT_034163mg	Seit09_PPDK-02	9	41401484	41409136	7652	GCAGGGTCCAAGGTTCGGCGTACGTGGCAGCCGCGTCCTTGCCTCGCACGCACCGTCGTG GCACCGCACGCATATGTGTTGGGCGCCGGATCGAGCCCAGAACATGGACCACTGGCCTGG CGGACACGGCGGTGAATCGTCGGCAGCCAACCGCCTGCGTTATTGTAGCTAGTACGTACG TGCTGGCAGGCAACAAACAGCTGCGCAGAGCGCGTGCACTGCAAACTGCAGCAAACCGTC CGTACGCAGCACGCGGTGGCCGTCTCGCCGCCGTCGCCGTGTCGCCGTGTCCTAGTTACA CCGCGGCCAGTGTCCCAGTGCGTGCCACCCACGCGCCCATGCATGCGCCTCACCTGGCCG GATACCGGAGCTGGAGGCTGGAGCACACGGGTC…	ATGGCGCCGGCGGCTCACCGCGACGGCGGCGCGCCGGAGACGGAGCGGAGGGTCTTCCACTTCGGCAAGGGCCGGAGCGACGGCAACAAGGCCATGAAGGACCTGCTGGGCGGGAAGGGCGCGAACCTGGCGGAGATGGCGCGCATCGGGCTATCGGTGCCGCCGGGGTTCACCGTGTCCACGGAGGCGTGCCGCCAGTACCAGCAGCAGCTCGGCGGCGGCGGCGGGGCCGCCATGCCGCCGGGGCTCTGGGACGAGGTCCTGGACGCGCTGCGCTGCGTGGAGCGCGACATGGGCGCCGGCCTCGGCGACCCGCGCCGCCCGCTGCTCCTGTCCGTGCGCTCCGGGGCCGCCGTCTCCATGCCAGGCATGATGGACACCGTGCTCAACCTCGGACTC…	MAPAAHRDGGAPETERRVFHFGKGRSDGNKAMKDLLGGKGANLAEMARIGLSVPPGFTVSTEACRQYQQQLGGGGGAAMPPGLWDEVLDALRCVERDMGAGLGDPRRPLLLSVRSGAAVSMPGMMDTVLNLGLNDGVVDGLAERSGRRFAFDSYRRFLDMFGNVVMGIPHELFEEKLEAMKVAKGLRNDTELNVKDLEDLVAEYKNVYVVTKGEQFPSDPKRQLHLAILAVFDSWDSTRAKKYRSINRITGLKGTAVNVQCMVFGNMGSTSGTGVLFTRNPSTGEKKLYGEFLVNAQGEDVVSGNRTPQELDAMKECMPEPYAELVENCKILEKHYKEMMDIEFTVQENRLWMLQCRTGKRTGKGAVKIAVDMVNEGLIDHRSAIKMVEPRHLDQLLHP…	893	cytoplasm	97184.4	5.63	36.92	86.16	-0.124
SETIT_036550mg	Seit09_MD-01	9	16519097	16523865	4768	CTAGTCACCGCCTCCTCCAAAGCCACTCCCAAACCCCCGAGCTCCAGAATCTTCTCGAAG CTCCCCGGCGCCACCTCCACCAGCTCCGATGGCGAAGGAACCGATGCGCGTGCTCGTCAC CGGCGCCGCAGGTACTGCGCACGACCCTTCTTCCCAGTCCACGTAGTACCCGGTGTCGTC TTTGTCCTGGCCGGCTCGGATCTGGCCTAGTGAGCACGAGCCCGATCCGATCCGATCCGA TCCGGTTGGGTTTAGAGTGTCGAAACTCACTGGATCTCAGTTTTTATCGCTCGATCTGAC GGGGTTTAGGGCTTTAGGGTTGACGTGTAGAATTGTCAACCAGTGGAAGAGCTCACTGTC ACCGGCTCTGTTCAGTTGGTGAAATTTGACCAC…	CTAGTCACCGCCTCCTCCAAAGCCACTCCCAAACCCCCGAGCTCCAGAATCTTCTCGAAG CTCCCCGGCGCCACCTCCACCAGCTCCGATGGCGAAGGAACCGATGCGCGTGCTCGTCAC CGGCGCCGCAGGGCAAATTGGATATGCGCTCGTCCCCATGATTGCTAGGGGAGTTATGCT TGGTGCGGACCAGCCTGTTATTCTGCACATGCTTGACATTCCACCAGCAGCTGAAGCTCT TAATGGTGTTAAGATGGAGTTGGTAGATGCTGCATTTCCTCTTCTTAAGGGAGTCGTCGC GACAACTGATGTTGTGGAGGCCTGCACTGGTGTGAATGTTGCGGTCATGGTTGGTGGATT CCCCAGGAAGGAGGGAATGGAGAGGAAAGATGT…	MAKEPMRVLVTGAAGQIGYALVPMIARGVMLGADQPVILHMLDIPPAAEALNGVKMELVD AAFPLLKGVVATTDVVEACTGVNVAVMVGGFPRKEGMERKDVMSKNVSIYKGQASALEAH AAPNCKVLVVANPANTNALILKEFAPSIPERNVTCLTRLDHNRALGQISERLNVQVSDVK NVIIWGNHSSSQYPDVNHATVKTSSGDKPVRELVADDEWLNGEFITTVQQRGAAIIKARK FSSALSAASSACDHIRDWVLGTPEGTFVSMGVYSDGSYGVPAGLIYSFPVTCSGGEWKIV QGLPIDEFSRKKMDATAQELSEEKALAYSCLE	332	cytoplasm	35483.8	5.75	31.17	93.4	0.046
SETIT_020845mg	Seit.contig_RBCO-06	KQ475385	137228	138673	1445	ATGAGTTGTAGGGAGGGACTTATGTCACCACAAACAGAAACTAAAGCAAGTGTTGGATTT AAAGCTGGTGTTAAGGATTATAAATTGACTTACTACACCCCGGAGTACGAAACCAAGGAT ACTGATATCTGGCAGCATTCCGAGTAACTCCTCAGCCCGGGGTTCCGCCTGAAGAAGCAG GGGCTGCAGTAGCTGCGGAATCTTCTACTGGTACATGGACAACTGTTTGGACTGATGGAC TTACCAGTCTTGATCGTTACAAAGGACGATGCTATCACATCGAGCCCGTTCCTGGGGAGG CAGATCAATATATCTGTTATATAGCTTATCCATTAGACCTATTTGAAGAGGGTTCTGTTA CTAACATGTTTACTTCCATTGTGGGTAACGTGT…	ATGAGTTGTAGGGAGGGACTTATGTCACCACAAACAGAAACTAAAGCAAGTGTTGGATTT AAAGCTGCATTCCGAGTAACTCCTCAGCCCGGGGTTCCGCCTGAAGAAGCAGGGGCTGCA GTAGCTGCGGAATCTTCTACTGGTACATGGACAACTGTTTGGACTGATGGACTTACCAGT CTTGATCGTTACAAAGGACGATGCTATCACATCGAGCCCGTTCCTGGGGAGGCAGATCAA TATATCTGTTATATAGCTTATCCATTAGACCTATTTGAAGAGGGTTCTGTTACTAACATG TTTACTTCCATTGTGGGTAACGTGTTTGGTTTCAAAGCCCTACGCGCTCTACGTTTGGAG GATCTACGAATTCCCACTGCTTATGCAAAAACT…	MSCREGLMSPQTETKASVGFKAAFRVTPQPGVPPEEAGAAVAAESSTGTWTTVWTDGLTS LDRYKGRCYHIEPVPGEADQYICYIAYPLDLFEEGSVTNMFTSIVGNVFGFKALRALRLE DLRIPTAYAKTFQGPPHGIQVERDKLNKYGRPLLGSCYECLRGGLDFTKDDENVNSQPFM RWRDRFVFCAEAIYKAQAETGEIKGHYLNATAGTCEEMIKRAAFARELGVPIVMHDYLTG GFTANTSLSYYCRDNGLLLHIHRAMHAVIDRQKNHGMHFRVLAKALRMSGGDHIHSGTVV GKLEGEREITLGFVDLLRDDFIEKDRSRGIFFTQDWASMPALTEIFGDDSVLQFGGGTLG HPWGNAPGAAANRVALEACVQARNEGRDLAREG…	427	cytoplasm	47314.7	5.8	45.41	75.25	-0.268
