# Supplementary material for: Genome-wide comparative analysis of photosynthetic enzymatic genes provides novel insights into foxtail millet and other cereals
Source: Front Genet. 2024 Nov 5;15:1449113. doi: 10.3389/fgene.2024.1449113 (PMC11574623; doi:10.3389/fgene.2024.1449113)
Supplement: Supplementary file 5 [file Table5.XLSX]

## Sheet: Sheet1
Supplementary Table 3: Cis elements analysis of photosynthetic genes in setaria and sorghum
Gene I'd	Cis-Element	Organism	Function
Seit05_PEP-02	CAACTG	Arabidopsis thaliana	MYB binding site involved in drought-inducibility
Seit05_PEP-02	CAAAT	Pisum sativum	common cis-acting element in promoter and enhancer regions
Seit05_PEP-02	CCAAT	Arabidopsis thaliana	common cis-acting element in promoter and enhancer regions
Seit05_PEP-02	CTAACGTATT	Petroselinum crispum	cis-acting element involved in light responsiveness
Seit05_PEP-02	CACGAC	Zea mays	cis-acting regulatory element involved in light responsiveness
Seit05_PEP-02	TACAAAA	Oryza sativa	core promoter element around -30 of transcription start
Seit05_PEP-02	TACAAAA	Oryza sativa	core promoter element around -30 of transcription start
Seit05_PEP-02	AACCCGG	Arabidopsis thaliana	cis-acting element involved in the abscisic acid responsiveness
Seit05_PEP-01	AGAAACTT	Arabidopsis thaliana	part of a module for light response
Seit05_PEP-01	CCGTCC	Petroselinum crispum	cis-acting regulatory element
Seit05_PEP-01	CCGTCC	Petroselinum crispum	cis-acting regulatory element
Seit05_PEP-01	TATA	Arabidopsis thaliana	core promoter element around -30 of transcription start
Seit05_PEP-01	TATA	Arabidopsis thaliana	core promoter element around -30 of transcription start
Seit05_PEP-01	TAAAGATT	Arabidopsis thaliana	core promoter element around -30 of transcription start
Seit05_PEP-01	TATA	Arabidopsis thaliana	core promoter element around -30 of transcription start
Seit05_PEP-01	ccTATAAAaa	Arabidopsis thaliana	core promoter element around -30 of transcription start
Seit05_PEP-01	TATA	Arabidopsis thaliana	core promoter element around -30 of transcription start
Seit05_PEP-01	CAAAT	Pisum sativum	common cis-acting element in promoter and enhancer regions
Seit05_PEP-01	CAAAT	Pisum sativum	common cis-acting element in promoter and enhancer regions
Seit05_PEP-01	CAACGG	Hordeum vulgare	MYBHv1 binding site
Seit05_PEP-01	GATAGGG	Pisum sativum	part of a light responsive element
Seit05_PEP-01	AAACCA	Zea mays	cis-acting regulatory element essential for the anaerobic induction
Seit05_PEP-01	GCCACT	Arabidopsis thaliana	cis-acting regulatory element related to meristem expression
Seit05_PEP-01	CCATCTTTTT	Nicotiana tabacum	cis-acting element involved in salicylic acid responsiveness
Seit05_PEP-01	CTTTATCA	Pisum sativum	part of a light responsive element
Seit05_NADP-04	GGTTAA	Arabidopsis thaliana	light responsive element
Seit05_NADP-04	AAACCA	Zea mays	cis-acting regulatory element essential for the anaerobic induction
Seit05_NADP-04	ATATAT	Brassica napus	core promoter element around -30 of transcription start
Seit05_NADP-04	TATA	Arabidopsis thaliana	core promoter element around -30 of transcription start
Seit05_NADP-04	TATAA	Arabidopsis thaliana	core promoter element around -30 of transcription start
Seit05_NADP-04	TATA	Arabidopsis thaliana	core promoter element around -30 of transcription start
Seit05_NADP-04	TACATAAA	Oryza sativa	core promoter element around -30 of transcription start
Seit05_NADP-04	TATAA	Arabidopsis thaliana	core promoter element around -30 of transcription start
Seit05_NADP-04	TATA	Arabidopsis thaliana	core promoter element around -30 of transcription start
Seit05_NADP-04	TATA	Arabidopsis thaliana	core promoter element around -30 of transcription start
Seit05_NADP-04	CGTCA	Hordeum vulgare	cis-acting regulatory element involved in the MeJA-responsiveness
Seit05_NADP-04	CACGTT	Pisum sativum	cis-acting regulatory element involved in light responsiveness
Seit05_NADP-04	CACGTG	Pisum sativum	cis-acting regulatory element involved in light responsiveness
Seit05_NADP-04	CAAAT	Pisum sativum	common cis-acting element in promoter and enhancer regions
Seit05_NADP-04	CAAAT	Pisum sativum	common cis-acting element in promoter and enhancer regions
Seit05_NADP-04	CAAAT	Pisum sativum	common cis-acting element in promoter and enhancer regions
Seit05_NADP-04	CAAAT	Pisum sativum	common cis-acting element in promoter and enhancer regions
Seit05_NADP-04	TGACG	Hordeum vulgare	cis-acting regulatory element involved in the MeJA-responsiveness
Seit05_NADP-04	CCGTCC	Petroselinum crispum	cis-acting regulatory element
Seit05_NADP-04	ACGTG	Arabidopsis thaliana	cis-acting element involved in the abscisic acid responsiveness
Seit05_NADP-04	CACGTG	Arabidopsis thaliana	cis-acting element involved in the abscisic acid responsiveness
Seit05_NADP-04	ACGTG	Arabidopsis thaliana	cis-acting element involved in the abscisic acid responsiveness
Seit05_NADP-04	CACGAC	Zea mays	cis-acting regulatory element involved in light responsiveness
Seit05_NADP-04	CACGTG	Arabidopsis thaliana	cis-acting regulatory element involved in light responsiveness
Seit05_NADP-05	CAACTG	Arabidopsis thaliana	MYB binding site involved in drought-inducibility
Seit05_NADP-05	CAACTG	Arabidopsis thaliana	MYB binding site involved in drought-inducibility
Seit05_NADP-05	CGTCA	Hordeum vulgare	cis-acting regulatory element involved in the MeJA-responsiveness
Seit05_NADP-05	GGTTAA	Arabidopsis thaliana	light responsive element
Seit05_NADP-05	CACGTT	Pisum sativum	cis-acting regulatory element involved in light responsiveness
Seit05_NADP-05	AAACCA	Zea mays	cis-acting regulatory element essential for the anaerobic induction
Seit05_NADP-05	TGACG	Hordeum vulgare	cis-acting regulatory element involved in the MeJA-responsiveness
Seit05_NADP-05	CCAAT	Arabidopsis thaliana	common cis-acting element in promoter and enhancer regions
Seit05_NADP-05	CCAAT	Arabidopsis thaliana	common cis-acting element in promoter and enhancer regions
Seit05_NADP-05	CAAAT	Pisum sativum	common cis-acting element in promoter and enhancer regions
Seit05_NADP-05	CACGTC	Zea mays	cis-acting regulatory element involved in light responsiveness
Seit05_NADP-05	AACCTAA	Petroselinum crispum	MYB binding site involved in light responsiveness
Seit05_NADP-05	ACGTG	Arabidopsis thaliana	cis-acting element involved in the abscisic acid responsiveness
Seit05_NADP-05	ACGTG	Arabidopsis thaliana	cis-acting element involved in the abscisic acid responsiveness
Seit05_NADP-05	GTTGACGTGA	Zea mays	cis-acting regulatory element involved in zein metabolism regulation
Seit05_NADP-06	gGTACGTGGCG	Oryza sativa	cis-acting regulatory element root specific
Seit05_NADP-06	GATGACATGG	Zea mays	cis-acting regulatory element involved in zein metabolism regulation
Seit05_NADP-06	GCCACT	Arabidopsis thaliana	cis-acting regulatory element related to meristem expression
Seit05_NADP-06	CAACTG	Arabidopsis thaliana	MYB binding site involved in drought-inducibility
Seit05_NADP-06	GCCGCGTGGC	Oryza sativa	cis-acting element involved in the abscisic acid responsiveness
Seit05_NADP-06	ACGTG	Arabidopsis thaliana	cis-acting element involved in the abscisic acid responsiveness
Seit05_NADP-06	ACGTG	Arabidopsis thaliana	cis-acting element involved in the abscisic acid responsiveness
Seit05_NADP-06	GCAACGTGTC	Hordeum vulgare	cis-acting element involved in the abscisic acid responsiveness
Seit05_NADP-06	ACGTG	Arabidopsis thaliana	cis-acting element involved in the abscisic acid responsiveness
Seit05_NADP-06	GGGCGG	Oryza sativa	light responsive element
Seit05_NADP-06	GGGCGG	Oryza sativa	light responsive element
Seit05_NADP-06	CACGTC	Zea mays	cis-acting regulatory element involved in light responsiveness
Seit05_NADP-06	CCACGTAA	Brassica napus	cis-acting regulatory element involved in light responsiveness
Seit05_NADP-06	TACGTG	Arabidopsis thaliana	cis-acting regulatory element involved in light responsiveness
Seit05_NADP-06	CACGTC	Zea mays	cis-acting regulatory element involved in light responsiveness
Seit05_NADP-06	TGACG	Hordeum vulgare	cis-acting regulatory element involved in the MeJA-responsiveness
Seit05_NADP-06	CCAAT	Arabidopsis thaliana	common cis-acting element in promoter and enhancer regions
Seit05_NADP-06	CAAAT	Pisum sativum	common cis-acting element in promoter and enhancer regions
Seit05_NADP-06	CAAAT	Pisum sativum	common cis-acting element in promoter and enhancer regions
Seit05_NADP-06	GATAGGG	Pisum sativum	part of a light responsive element
Seit05_NADP-06	TCTGTTG	Brassica oleracea	gibberellin-responsive element
Seit05_NADP-06	CCCCCG	Zea mays	enhancer-like element involved in anoxic specific inducibility
Seit05_NADP-06	CGTCA	Hordeum vulgare	cis-acting regulatory element involved in the MeJA-responsiveness
Seit05_MD-04	CACGTC	Zea mays	cis-acting regulatory element involved in light responsiveness
Seit05_MD-04	ACGTG	Arabidopsis thaliana	cis-acting element involved in the abscisic acid responsiveness
Seit05_MD-04	CCTTTTG	Oryza sativa	gibberellin-responsive element
Seit05_MD-04	ATTAAT	Petroselinum crispum	part of a conserved DNA module involved in light responsiveness
Seit05_MD-04	CCGTCC	Petroselinum crispum	cis-acting regulatory element
Seit05_MD-04	TATA	Arabidopsis thaliana	core promoter element around -30 of transcription start
Seit05_MD-04	TATA	Arabidopsis thaliana	core promoter element around -30 of transcription start
Seit05_MD-04	CAAT(A/T)ATTG	Arabidopsis thaliana	element involved in differentiation of the palisade mesophyll cells
Seit05_MD-04	CCAAT	Arabidopsis thaliana	common cis-acting element in promoter and enhancer regions
Seit05_MD-04	CAAAT	Pisum sativum	common cis-acting element in promoter and enhancer regions
Seit04_PEP-03	CAACGG	Hordeum vulgare	MYBHv1 binding site
Seit04_PEP-03	CAACGG	Hordeum vulgare	MYBHv1 binding site
Seit04_PEP-03	CGTCA	Hordeum vulgare	cis-acting regulatory element involved in the MeJA-responsiveness
Seit04_PEP-03	GGGCGG	Oryza sativa	light responsive element
Seit04_PEP-03	ATTAAT	Petroselinum crispum	part of a conserved DNA module involved in light responsiveness
Seit04_PEP-03	CATGCATG	Helianthus annuus	cis-acting regulatory element involved in seed-specific regulation
Seit04_PEP-03	GACACGTACGT	Oryza sativa	cis-acting element involved in the abscisic acid responsiveness
Seit04_PEP-03	TGCCAAC	Petunia hybrida	common cis-acting element in promoter and enhancer regions
Seit04_PEP-03	CAAAT	Pisum sativum	common cis-acting element in promoter and enhancer regions
Seit04_PEP-03	CAAAT	Pisum sativum	common cis-acting element in promoter and enhancer regions
Seit04_PEP-03	CAAAT	Pisum sativum	common cis-acting element in promoter and enhancer regions
Seit04_PEP-03	TGACG	Hordeum vulgare	cis-acting regulatory element involved in the MeJA-responsiveness
Seit04_PEP-03	AAACCA	Zea mays	cis-acting regulatory element essential for the anaerobic induction
Seit04_PEP-03	TATACA	Helianthus annuus	core promoter element around -30 of transcription start
Seit04_PEP-03	TATA	Arabidopsis thaliana	core promoter element around -30 of transcription start
Seit04_PEP-03	TATATA	Arabidopsis thaliana	core promoter element around -30 of transcription start
Seit04_PEP-03	TATA	Arabidopsis thaliana	core promoter element around -30 of transcription start
Seit04_PEP-03	ATTATA	Brassica napus	core promoter element around -30 of transcription start
Seit04_PEP-03	TATAA	Arabidopsis thaliana	core promoter element around -30 of transcription start
Seit04_PEP-03	TATA	Arabidopsis thaliana	core promoter element around -30 of transcription start
Seit04_NADP-03	CCAAT	Arabidopsis thaliana	common cis-acting element in promoter and enhancer regions
Seit04_NADP-03	CAAAT	Pisum sativum	common cis-acting element in promoter and enhancer regions
Seit04_NADP-03	CAAAT	Pisum sativum	common cis-acting element in promoter and enhancer regions
Seit04_NADP-03	CCAAT	Arabidopsis thaliana	common cis-acting element in promoter and enhancer regions
Seit04_NADP-03	AACCTAA	Petroselinum crispum	MYB binding site involved in light responsiveness
Seit04_NADP-03	TATA	Arabidopsis thaliana	core promoter element around -30 of transcription start
Seit04_NADP-03	TATACA	Helianthus annuus	core promoter element around -30 of transcription start
Seit04_NADP-03	TATA	Arabidopsis thaliana	core promoter element around -30 of transcription start
Seit04_NADP-03	TATA	Arabidopsis thaliana	core promoter element around -30 of transcription start
Seit04_NADP-03	CAACTG	Arabidopsis thaliana	MYB binding site involved in drought-inducibility
Seit04_NADP-03	TATCCCA	Oryza sativa	cis-acting element involved in gibberellin-responsiveness
Seit04_NADP-03	TAAGAGAGGAA	Solanum tuberosum	light responsive element
Seit04_NADP-03	AAGGATAAGG	Solanum tuberosum	part of a light responsive element
Seit07_NADP-07	AGCTATCCA	Arabidopsis thaliana	part of a conserved DNA module involved in light responsiveness
Seit07_NADP-07	CGTCA	Hordeum vulgare	cis-acting regulatory element involved in the MeJA-responsiveness
Seit07_NADP-07	CGTCA	Hordeum vulgare	cis-acting regulatory element involved in the MeJA-responsiveness
Seit07_NADP-07	TATA	Arabidopsis thaliana	core promoter element around -30 of transcription start
Seit07_NADP-07	ATTATA	Brassica napus	core promoter element around -30 of transcription start
Seit07_NADP-07	TATAA	Arabidopsis thaliana	core promoter element around -30 of transcription start
Seit07_NADP-07	TATA	Arabidopsis thaliana	core promoter element around -30 of transcription start
Seit07_NADP-07	CCGTCC	Petroselinum crispum	cis-acting regulatory element
Seit07_NADP-07	atCATTTTCACt	Pisum sativum	protein binding site
Seit07_NADP-07	TGCCAAC	Petunia hybrida	common cis-acting element in promoter and enhancer regions
Seit07_NADP-07	CAAAT	Pisum sativum	common cis-acting element in promoter and enhancer regions
Seit07_NADP-07	CAAAT	Pisum sativum	common cis-acting element in promoter and enhancer regions
Seit07_NADP-07	CCAAT	Arabidopsis thaliana	common cis-acting element in promoter and enhancer regions
Seit07_NADP-07	CCAAT	Arabidopsis thaliana	common cis-acting element in promoter and enhancer regions
Seit07_NADP-07	CAAAT	Pisum sativum	common cis-acting element in promoter and enhancer regions
Seit07_NADP-07	CAAAT	Pisum sativum	common cis-acting element in promoter and enhancer regions
Seit07_NADP-07	CAAAT	Pisum sativum	common cis-acting element in promoter and enhancer regions
Seit07_NADP-07	CCAAT	Arabidopsis thaliana	common cis-acting element in promoter and enhancer regions
Seit07_NADP-07	CCAAT	Arabidopsis thaliana	common cis-acting element in promoter and enhancer regions
Seit07_NADP-07	TGACG	Hordeum vulgare	cis-acting regulatory element involved in the MeJA-responsiveness
Seit07_NADP-07	TGACG	Hordeum vulgare	cis-acting regulatory element involved in the MeJA-responsiveness
Seit01_PEP-04	TAAGAGAGGAA	Solanum tuberosum	light responsive element
Seit01_PEP-04	GTTTTCTTAC	Nicotiana tabacum	cis-acting element involved in defense and stress responsiveness
Seit01_PEP-04	CCAAT	Arabidopsis thaliana	common cis-acting element in promoter and enhancer regions
Seit01_PEP-04	CAAAT	Pisum sativum	common cis-acting element in promoter and enhancer regions
Seit01_PEP-04	CAAAT	Pisum sativum	common cis-acting element in promoter and enhancer regions
Seit01_PEP-04	CCAAT	Arabidopsis thaliana	common cis-acting element in promoter and enhancer regions
Seit01_PEP-04	CAAAT	Pisum sativum	common cis-acting element in promoter and enhancer regions
Seit01_PEP-04	CAAAT	Pisum sativum	common cis-acting element in promoter and enhancer regions
Seit01_PEP-04	CAAAT	Pisum sativum	common cis-acting element in promoter and enhancer regions
Seit01_PEP-04	CAAAT	Pisum sativum	common cis-acting element in promoter and enhancer regions
Seit01_PEP-04	TCTTAC	Arabidopsis thaliana	part of a light responsive element
Seit01_PEP-04	ATATAT	Brassica napus	core promoter element around -30 of transcription start
Seit01_PEP-04	TATA	Arabidopsis thaliana	core promoter element around -30 of transcription start
Seit01_PEP-04	TATA	Arabidopsis thaliana	core promoter element around -30 of transcription start
Seit01_PEP-04	TATA	Arabidopsis thaliana	core promoter element around -30 of transcription start
Seit01_PEP-04	TATA	Arabidopsis thaliana	core promoter element around -30 of transcription start
Seit01_PEP-04	taTATAAAtc	Arabidopsis thaliana	core promoter element around -30 of transcription start
Seit01_PEP-04	ATATAT	Brassica napus	core promoter element around -30 of transcription start
Seit01_PEP-04	TATA	Arabidopsis thaliana	core promoter element around -30 of transcription start
Seit01_PEP-04	TATTTAAA	Arabidopsis thaliana	core promoter element around -30 of transcription start
Seit01_PEP-04	TAAAGATT	Arabidopsis thaliana	core promoter element around -30 of transcription start
Seit01_PEP-04	ccTATAAAaa	Arabidopsis thaliana	core promoter element around -30 of transcription start
Seit01_PEP-04	TATAA	Arabidopsis thaliana	core promoter element around -30 of transcription start
Seit01_PEP-04	TATA	Arabidopsis thaliana	core promoter element around -30 of transcription start
Seit03_PPDK-01	AATCTAATCC	Pisum sativum	part of a conserved DNA module involved in light responsiveness
Seit03_PPDK-01	CACGTT	Pisum sativum	cis-acting regulatory element involved in light responsiveness
Seit03_PPDK-01	CACGTT	Pisum sativum	cis-acting regulatory element involved in light responsiveness
Seit03_PPDK-01	CGTCA	Hordeum vulgare	cis-acting regulatory element involved in the MeJA-responsiveness
Seit03_PPDK-01	CGTCA	Hordeum vulgare	cis-acting regulatory element involved in the MeJA-responsiveness
Seit03_PPDK-01	TGAGTCA	Oryza sativa	cis-regulatory element involved in endosperm expression
Seit03_PPDK-01	TATA	Arabidopsis thaliana	core promoter element around -30 of transcription start
Seit03_PPDK-01	CGTACGTGCA	Hordeum vulgare	cis-acting element involved in the abscisic acid responsiveness
Seit03_PPDK-01	ACGTG	Arabidopsis thaliana	cis-acting element involved in the abscisic acid responsiveness
Seit03_PPDK-01	ACGTG	Arabidopsis thaliana	cis-acting element involved in the abscisic acid responsiveness
Seit03_PPDK-01	ACGTG	Arabidopsis thaliana	cis-acting element involved in the abscisic acid responsiveness
Seit03_PPDK-01	ACGTG	Arabidopsis thaliana	cis-acting element involved in the abscisic acid responsiveness
Seit03_PPDK-01	CGTACGTGCA	Hordeum vulgare	cis-acting element involved in the abscisic acid responsiveness
Seit03_PPDK-01	CGCACGTGTC	Hordeum vulgare	cis-acting element involved in the abscisic acid responsiveness
Seit03_PPDK-01	ACGTG	Arabidopsis thaliana	cis-acting element involved in the abscisic acid responsiveness
Seit03_PPDK-01	ACGTG	Arabidopsis thaliana	cis-acting element involved in the abscisic acid responsiveness
Seit03_PPDK-01	TACGTG	Arabidopsis thaliana	cis-acting regulatory element involved in light responsiveness
Seit03_PPDK-01	CACGTC	Zea mays	cis-acting regulatory element involved in light responsiveness
Seit03_PPDK-01	TACGTG	Arabidopsis thaliana	cis-acting regulatory element involved in light responsiveness
Seit03_PPDK-01	CACGTC	Zea mays	cis-acting regulatory element involved in light responsiveness
Seit03_PPDK-01	CCAAT	Arabidopsis thaliana	common cis-acting element in promoter and enhancer regions
Seit03_PPDK-01	CCAAT	Arabidopsis thaliana	common cis-acting element in promoter and enhancer regions
Seit03_PPDK-01	TGACG	Hordeum vulgare	cis-acting regulatory element involved in the MeJA-responsiveness
Seit03_PPDK-01	TGACG	Hordeum vulgare	cis-acting regulatory element involved in the MeJA-responsiveness
Seit03_NADP-02	CGTCA	Hordeum vulgare	cis-acting regulatory element involved in the MeJA-responsiveness
Seit03_NADP-02	CGTCA	Hordeum vulgare	cis-acting regulatory element involved in the MeJA-responsiveness
Seit03_NADP-02	CGTCA	Hordeum vulgare	cis-acting regulatory element involved in the MeJA-responsiveness
Seit03_NADP-02	CCCCCG	Zea mays	enhancer-like element involved in anoxic specific inducibility
Seit03_NADP-02	CAACGG	Hordeum vulgare	MYBHv1 binding site
Seit03_NADP-02	GCGACGTACC	Petroselinum crispum	cis-acting element involved in light responsiveness
Seit03_NADP-02	CCAAT	Arabidopsis thaliana	common cis-acting element in promoter and enhancer regions
Seit03_NADP-02	CAAAT	Pisum sativum	common cis-acting element in promoter and enhancer regions
Seit03_NADP-02	TGACG	Hordeum vulgare	cis-acting regulatory element involved in the MeJA-responsiveness
Seit03_NADP-02	TGACG	Hordeum vulgare	cis-acting regulatory element involved in the MeJA-responsiveness
Seit03_NADP-02	TGACG	Hordeum vulgare	cis-acting regulatory element involved in the MeJA-responsiveness
Seit03_NADP-02	TATA	Arabidopsis thaliana	core promoter element around -30 of transcription start
Seit03_NADP-02	TATA	Arabidopsis thaliana	core promoter element around -30 of transcription start
Seit03_NADP-02	ATTAAT	Petroselinum crispum	part of a conserved DNA module involved in light responsiveness
Seit03_NADP-02	GCCGCGTGGC	Oryza sativa	cis-acting element involved in the abscisic acid responsiveness
Seit03_RBCO-05	GACACGTATG	Petroselinum crispum	cis-acting element involved in light responsiveness
Seit03_RBCO-05	TGACG	Hordeum vulgare	cis-acting regulatory element involved in the MeJA-responsiveness
Seit03_RBCO-05	TGACG	Hordeum vulgare	cis-acting regulatory element involved in the MeJA-responsiveness
Seit03_RBCO-05	TGACG	Hordeum vulgare	cis-acting regulatory element involved in the MeJA-responsiveness
Seit03_RBCO-05	TACGTG	Arabidopsis thaliana	cis-acting regulatory element involved in light responsiveness
Seit03_RBCO-05	GATGACATGG	Zea mays	cis-acting regulatory element involved in zein metabolism regulation
Seit03_RBCO-05	ATATAA	Brassica oleracea	core promoter element around -30 of transcription start
Seit03_RBCO-05	TATA	Arabidopsis thaliana	core promoter element around -30 of transcription start
Seit03_RBCO-05	ATATAT	Brassica napus	core promoter element around -30 of transcription start
Seit03_RBCO-05	TATA	Arabidopsis thaliana	core promoter element around -30 of transcription start
Seit03_RBCO-05	GCAACGTGTC	Hordeum vulgare	cis-acting element involved in the abscisic acid responsiveness
Seit03_RBCO-05	GACACGTACGT	Oryza sativa	cis-acting element involved in the abscisic acid responsiveness
Seit03_RBCO-05	ACGTG	Arabidopsis thaliana	cis-acting element involved in the abscisic acid responsiveness
Seit03_RBCO-05	CGTCA	Hordeum vulgare	cis-acting regulatory element involved in the MeJA-responsiveness
Seit03_RBCO-05	CGTCA	Hordeum vulgare	cis-acting regulatory element involved in the MeJA-responsiveness
Seit03_RBCO-05	CGTCA	Hordeum vulgare	cis-acting regulatory element involved in the MeJA-responsiveness
Seit03_RBCO-05	CAACTG	Arabidopsis thaliana	MYB binding site involved in drought-inducibility
Seit03_RBCO-05	CAACGG	Hordeum vulgare	MYBHv1 binding site
Seit03_RBCO-05	AACGAC	Brassica oleracea	auxin-responsive element
Seit03_NADP-01	GCCACT	Arabidopsis thaliana	cis-acting regulatory element related to meristem expression
Seit03_NADP-01	CCCCCG	Zea mays	enhancer-like element involved in anoxic specific inducibility
Seit03_NADP-01	CCCCCG	Zea mays	enhancer-like element involved in anoxic specific inducibility
Seit03_NADP-01	GGGCGG	Oryza sativa	light responsive element
Seit03_NADP-01	GGGCGG	Oryza sativa	light responsive element
Seit03_NADP-01	GGGCGG	Oryza sativa	light responsive element
Seit03_NADP-01	GGGCGG	Oryza sativa	light responsive element
Seit03_NADP-01	GGGCGG	Oryza sativa	light responsive element
Seit03_NADP-01	GGGCGG	Oryza sativa	light responsive element
Seit03_NADP-01	GGGCGG	Oryza sativa	light responsive element
Seit03_NADP-01	GGGCGG	Oryza sativa	light responsive element
Seit03_NADP-01	CCAAT	Arabidopsis thaliana	common cis-acting element in promoter and enhancer regions
Seit03_NADP-01	CCAAT	Arabidopsis thaliana	common cis-acting element in promoter and enhancer regions
Seit03_NADP-01	CCAAT	Arabidopsis thaliana	common cis-acting element in promoter and enhancer regions
Seit03_NADP-01	CCAAT	Arabidopsis thaliana	common cis-acting element in promoter and enhancer regions
Seit03_NADP-01	CCAAT	Arabidopsis thaliana	common cis-acting element in promoter and enhancer regions
Seit03_NADP-01	TCTCCCT	Spinacia oleracea	part of a light responsive element
Seit02_PEP-05	CCGTCC	Petroselinum crispum	cis-acting regulatory element
Seit02_PEP-05	TATACA	Helianthus annuus	core promoter element around -30 of transcription start
Seit02_PEP-05	TATA	Arabidopsis thaliana	core promoter element around -30 of transcription start
Seit02_PEP-05	TATAAAT	Brassica juncea	core promoter element around -30 of transcription start
Seit02_PEP-05	TATAAA	Helianthus annuus	core promoter element around -30 of transcription start
Seit02_PEP-05	TATAA	Arabidopsis thaliana	core promoter element around -30 of transcription start
Seit02_PEP-05	TATA	Arabidopsis thaliana	core promoter element around -30 of transcription start
Seit02_PEP-05	TATA	Arabidopsis thaliana	core promoter element around -30 of transcription start
Seit02_PEP-05	TATA	Arabidopsis thaliana	core promoter element around -30 of transcription start
Seit02_PEP-05	ATTAAT	Petroselinum crispum	part of a conserved DNA module involved in light responsiveness
Seit02_PEP-05	ACGTG	Arabidopsis thaliana	cis-acting element involved in the abscisic acid responsiveness
Seit02_PEP-05	CAAAT	Pisum sativum	common cis-acting element in promoter and enhancer regions
Seit02_PEP-05	CCAAT	Arabidopsis thaliana	common cis-acting element in promoter and enhancer regions
Seit02_PEP-05	CAAAT	Pisum sativum	common cis-acting element in promoter and enhancer regions
Seit02_PEP-05	CAAAT	Pisum sativum	common cis-acting element in promoter and enhancer regions
Seit02_PEP-05	CCATCTTTTT	Nicotiana tabacum	cis-acting element involved in salicylic acid responsiveness
Seit02_PEP-05	CACGTT	Pisum sativum	cis-acting regulatory element involved in light responsiveness
Seit02_PEP-05	GGTTAAT	Avena sativa	light responsive element
Seit02_PEP-05	GGTTAAT	Avena sativa	light responsive element
Seit02_PEP-05	CCGAAA	Hordeum vulgare	cis-acting element involved in low-temperature responsiveness
Seit02_PEP-05	CCGAAA	Hordeum vulgare	cis-acting element involved in low-temperature responsiveness
Seit09_PPDK-02	GCCACT	Arabidopsis thaliana	cis-acting regulatory element related to meristem expression
Seit09_PPDK-02	TACGTG	Arabidopsis thaliana	cis-acting regulatory element involved in light responsiveness
Seit09_PPDK-02	CACGAC	Zea mays	cis-acting regulatory element involved in light responsiveness
Seit09_PPDK-02	TACGTG	Arabidopsis thaliana	cis-acting regulatory element involved in light responsiveness
Seit09_PPDK-02	CACGAC	Zea mays	cis-acting regulatory element involved in light responsiveness
Seit09_PPDK-02	ATTAAT	Petroselinum crispum	part of a conserved DNA module involved in light responsiveness
Seit09_PPDK-02	TATACA	Helianthus annuus	core promoter element around -30 of transcription start
Seit09_PPDK-02	TATATA	Arabidopsis thaliana	core promoter element around -30 of transcription start
Seit09_PPDK-02	ATATAA	Brassica oleracea	core promoter element around -30 of transcription start
Seit09_PPDK-02	TATA	Arabidopsis thaliana	core promoter element around -30 of transcription start
Seit09_PPDK-02	CATGCATG	Helianthus annuus	cis-acting regulatory element involved in seed-specific regulation
Seit09_PPDK-02	CATGCATG	Helianthus annuus	cis-acting regulatory element involved in seed-specific regulation
Seit09_PPDK-02	CCGTCC	Petroselinum crispum	cis-acting regulatory element
Seit09_PPDK-02	ACGTG	Arabidopsis thaliana	cis-acting element involved in the abscisic acid responsiveness
Seit09_PPDK-02	CGTACGTGCA	Hordeum vulgare	cis-acting element involved in the abscisic acid responsiveness
Seit09_PPDK-02	ACGTG	Arabidopsis thaliana	cis-acting element involved in the abscisic acid responsiveness
Seit09_PPDK-02	TACGGTC	Arabidopsis thaliana	cis-acting element involved in the abscisic acid responsiveness
Seit09_PPDK-02	GGTCCAT	Nicotiana tabacum	cis-acting regulatory element involved in auxin responsiveness
Sobi01_PPDK-02	ACGTG	Arabidopsis thaliana	cis-acting element involved in the abscisic acid responsiveness
Sobi01_PPDK-02	CACGTC	Zea mays	cis-acting regulatory element involved in light responsiveness
Sobi01_PPDK-02	GCCACT	Arabidopsis thaliana	cis-acting regulatory element related to meristem expression
Sobi01_PPDK-02	AAACCA	Zea mays	cis-acting regulatory element essential for the anaerobic induction
Sobi01_PPDK-02	AAACCA	Zea mays	cis-acting regulatory element essential for the anaerobic induction
Sobi01_PPDK-02	AGCTCAATTTCA	Daucus carota	common cis-acting element in promoter and enhancer regions
Sobi01_PPDK-02	TCTTAC	Arabidopsis thaliana	part of a light responsive element
Sobi02_PEP-03	CAAAGATATC	Lycopersicon esculentum	cis-acting regulatory element involved in circadian control
Sobi02_PEP-03	CAAAT	Pisum sativum	common cis-acting element in promoter and enhancer regions
Sobi02_PEP-03	CAAAT	Pisum sativum	common cis-acting element in promoter and enhancer regions
Sobi02_PEP-03	CAAAT	Pisum sativum	common cis-acting element in promoter and enhancer regions
Sobi02_PEP-03	CGTCA	Hordeum vulgare	cis-acting regulatory element involved in the MeJA-responsiveness
Sobi02_PEP-03	CGTCA	Hordeum vulgare	cis-acting regulatory element involved in the MeJA-responsiveness
Sobi02_PEP-03	CACGTG	Arabidopsis thaliana	cis-acting element involved in the abscisic acid responsiveness
Sobi02_PEP-03	ACGTG	Arabidopsis thaliana	cis-acting element involved in the abscisic acid responsiveness
Sobi02_PEP-03	AATTATTTTTTATT	Solanum tuberosum	part of a light responsive module
Sobi02_PEP-03	TGACG	Hordeum vulgare	cis-acting regulatory element involved in the MeJA-responsiveness
Sobi02_PEP-03	TGACG	Hordeum vulgare	cis-acting regulatory element involved in the MeJA-responsiveness
Sobi02_PEP-03	CCGTCC	Petroselinum crispum	cis-acting regulatory element
Sobi02_PEP-03	TATA	Arabidopsis thaliana	core promoter element around -30 of transcription start
Sobi02_PEP-03	TATAAA	Helianthus annuus	core promoter element around -30 of transcription start
Sobi02_PEP-03	TATAA	Arabidopsis thaliana	core promoter element around -30 of transcription start
Sobi02_PEP-03	TATA	Arabidopsis thaliana	core promoter element around -30 of transcription start
Sobi02_PEP-03	ATTATA	Brassica napus	core promoter element around -30 of transcription start
Sobi02_PEP-03	TATAA	Arabidopsis thaliana	core promoter element around -30 of transcription start
Sobi02_PEP-03	TATA	Arabidopsis thaliana	core promoter element around -30 of transcription start
Sobi02_PEP-03	TATAAAA	Pisum sativum	core promoter element around -30 of transcription start
Sobi02_PEP-03	TATAAA	Helianthus annuus	core promoter element around -30 of transcription start
Sobi02_PEP-03	TATATAA	Arabidopsis thaliana	core promoter element around -30 of transcription start
Sobi02_PEP-03	TATATA	Arabidopsis thaliana	core promoter element around -30 of transcription start
Sobi02_PEP-03	ATATAT	Brassica napus	core promoter element around -30 of transcription start
Sobi02_PEP-03	TATATA	Arabidopsis thaliana	core promoter element around -30 of transcription start
Sobi02_PEP-03	TATA	Arabidopsis thaliana	core promoter element around -30 of transcription start
Sobi02_PEP-03	TACAAAA	Oryza sativa	core promoter element around -30 of transcription start
Sobi02_PEP-03	TATA	Arabidopsis thaliana	core promoter element around -30 of transcription start
Sobi02_PEP-03	CACGTG	Pisum sativum	cis-acting regulatory element involved in light responsiveness
Sobi02_PEP-03	GCCACGTGGA	Arabidopsis thaliana	cis-acting regulatory element involved in light responsiveness
Sobi02_PEP-03	CACGTG	Arabidopsis thaliana	cis-acting regulatory element involved in light responsiveness
Sobi03_NADP-03	CGTCA	Hordeum vulgare	cis-acting regulatory element involved in the MeJA-responsiveness
Sobi03_NADP-03	CGTCA	Hordeum vulgare	cis-acting regulatory element involved in the MeJA-responsiveness
Sobi03_NADP-03	CGTCA	Hordeum vulgare	cis-acting regulatory element involved in the MeJA-responsiveness
Sobi03_NADP-03	CGTCA	Hordeum vulgare	cis-acting regulatory element involved in the MeJA-responsiveness
Sobi03_NADP-03	CGTCA	Hordeum vulgare	cis-acting regulatory element involved in the MeJA-responsiveness
Sobi03_NADP-03	CCGTCC	Petroselinum crispum	cis-acting regulatory element
Sobi03_NADP-03	TGACG	Hordeum vulgare	cis-acting regulatory element involved in the MeJA-responsiveness
Sobi03_NADP-03	TGACG	Hordeum vulgare	cis-acting regulatory element involved in the MeJA-responsiveness
Sobi03_NADP-03	TGACG	Hordeum vulgare	cis-acting regulatory element involved in the MeJA-responsiveness
Sobi03_NADP-03	TGACG	Hordeum vulgare	cis-acting regulatory element involved in the MeJA-responsiveness
Sobi03_NADP-03	TGACG	Hordeum vulgare	cis-acting regulatory element involved in the MeJA-responsiveness
Sobi03_NADP-03	ACGTG	Arabidopsis thaliana	cis-acting element involved in the abscisic acid responsiveness
Sobi03_NADP-03	CACGTG	Arabidopsis thaliana	cis-acting element involved in the abscisic acid responsiveness
Sobi03_NADP-03	ACGTG	Arabidopsis thaliana	cis-acting element involved in the abscisic acid responsiveness
Sobi03_NADP-03	TATA	Arabidopsis thaliana	core promoter element around -30 of transcription start
Sobi03_NADP-03	CACGTC	Zea mays	cis-acting regulatory element involved in light responsiveness
Sobi03_NADP-03	CACGTG	Arabidopsis thaliana	cis-acting regulatory element involved in light responsiveness
Sobi03_NADP-03	CACGTG	Pisum sativum	cis-acting regulatory element involved in light responsiveness
Sobi03_NADP-03	GGGCGG	Oryza sativa	light responsive element
Sobi03_NADP-02	ATTAAT	Petroselinum crispum	part of a conserved DNA module involved in light responsiveness
Sobi03_NADP-02	ATTAAT	Petroselinum crispum	part of a conserved DNA module involved in light responsiveness
Sobi03_NADP-02	ATAGATAA	Arabidopsis thaliana	part of a light responsive element
Sobi03_NADP-02	CGTCA	Hordeum vulgare	cis-acting regulatory element involved in the MeJA-responsiveness
Sobi03_NADP-02	TATA	Arabidopsis thaliana	core promoter element around -30 of transcription start
Sobi03_NADP-02	TATAA	Arabidopsis thaliana	core promoter element around -30 of transcription start
Sobi03_NADP-02	TATA	Arabidopsis thaliana	core promoter element around -30 of transcription start
Sobi03_NADP-02	ATATAA	Brassica oleracea	core promoter element around -30 of transcription start
Sobi03_NADP-02	TATA	Arabidopsis thaliana	core promoter element around -30 of transcription start
Sobi03_NADP-02	TATA	Arabidopsis thaliana	core promoter element around -30 of transcription start
Sobi03_NADP-02	TATA	Arabidopsis thaliana	core promoter element around -30 of transcription start
Sobi03_NADP-02	ATATAT	Brassica napus	core promoter element around -30 of transcription start
Sobi03_NADP-02	TATA	Arabidopsis thaliana	core promoter element around -30 of transcription start
Sobi03_NADP-02	ATTATA	Brassica napus	core promoter element around -30 of transcription start
Sobi03_NADP-02	TATAA	Arabidopsis thaliana	core promoter element around -30 of transcription start
Sobi03_NADP-02	TATA	Arabidopsis thaliana	core promoter element around -30 of transcription start
Sobi03_NADP-02	TACAAAA	Oryza sativa	core promoter element around -30 of transcription start
Sobi03_NADP-02	AACGAC	Brassica oleracea	auxin-responsive element
Sobi03_NADP-02	TGACG	Hordeum vulgare	cis-acting regulatory element involved in the MeJA-responsiveness
Sobi03_NADP-02	TAAAATACT	Pisum sativum	element for maximal elicitor-mediated activation (2copies)
Sobi03_NADP-02	ACGTG	Arabidopsis thaliana	cis-acting element involved in the abscisic acid responsiveness
Sobi03_NADP-02	ACGTG	Arabidopsis thaliana	cis-acting element involved in the abscisic acid responsiveness
Sobi03_NADP-02	ACGTG	Arabidopsis thaliana	cis-acting element involved in the abscisic acid responsiveness
Sobi03_NADP-02	TAACACGTAG	Brassica oleracea	cis-acting regulatory element involved in light responsiveness
Sobi03_NADP-02	TACGTG	Arabidopsis thaliana	cis-acting regulatory element involved in light responsiveness
Sobi03_NADP-02	TACGTG	Arabidopsis thaliana	cis-acting regulatory element involved in light responsiveness
Sobi03_NADP-02	CACGTT	Pisum sativum	cis-acting regulatory element involved in light responsiveness
Sobi03_NADP-02	CAAAT	Pisum sativum	common cis-acting element in promoter and enhancer regions
Sobi03_NADP-02	CCAAT	Arabidopsis thaliana	common cis-acting element in promoter and enhancer regions
Sobi03_NADP-02	CAAAT	Pisum sativum	common cis-acting element in promoter and enhancer regions
Sobi03_NADP-02	CAAAT	Pisum sativum	common cis-acting element in promoter and enhancer regions
Sobi03_NADP-02	CAAAT	Pisum sativum	common cis-acting element in promoter and enhancer regions
Sobi03_MD-01	CAAAT	Pisum sativum	common cis-acting element in promoter and enhancer regions
Sobi03_MD-01	CCAAT	Arabidopsis thaliana	common cis-acting element in promoter and enhancer regions
Sobi03_MD-01	CAAAT	Pisum sativum	common cis-acting element in promoter and enhancer regions
Sobi03_MD-01	CAAAT	Pisum sativum	common cis-acting element in promoter and enhancer regions
Sobi03_MD-01	CAAAT	Pisum sativum	common cis-acting element in promoter and enhancer regions
Sobi03_MD-01	CAAAT	Pisum sativum	common cis-acting element in promoter and enhancer regions
Sobi03_MD-01	CAAAT	Pisum sativum	common cis-acting element in promoter and enhancer regions
Sobi03_MD-01	ACGTG	Arabidopsis thaliana	cis-acting element involved in the abscisic acid responsiveness
Sobi03_MD-01	TACGTG	Arabidopsis thaliana	cis-acting regulatory element involved in light responsiveness
Sobi03_MD-01	GGTTAA	Arabidopsis thaliana	light responsive element
Sobi03_MD-01	TATA	Arabidopsis thaliana	core promoter element around -30 of transcription start
Sobi03_MD-01	ATATAT	Brassica napus	core promoter element around -30 of transcription start
Sobi03_MD-01	TATA	Arabidopsis thaliana	core promoter element around -30 of transcription start
Sobi03_MD-01	taTATAAAtc	Arabidopsis thaliana	core promoter element around -30 of transcription start
Sobi03_MD-01	TATATA	Arabidopsis thaliana	core promoter element around -30 of transcription start
Sobi03_MD-01	ATATAT	Brassica napus	core promoter element around -30 of transcription start
Sobi03_MD-01	TATA	Arabidopsis thaliana	core promoter element around -30 of transcription start
Sobi03_MD-01	TACAAAA	Oryza sativa	core promoter element around -30 of transcription start
Sobi03_MD-01	TATA	Arabidopsis thaliana	core promoter element around -30 of transcription start
Sobi03_MD-01	TATAAAT	Brassica juncea	core promoter element around -30 of transcription start
Sobi03_MD-01	TATAAA	Helianthus annuus	core promoter element around -30 of transcription start
Sobi03_MD-01	TATAA	Arabidopsis thaliana	core promoter element around -30 of transcription start
Sobi03_MD-01	TATA	Arabidopsis thaliana	core promoter element around -30 of transcription start
Sobi03_MD-01	TATAAAA	Pisum sativum	core promoter element around -30 of transcription start
Sobi03_MD-01	TATAAA	Helianthus annuus	core promoter element around -30 of transcription start
Sobi03_MD-01	TATAA	Arabidopsis thaliana	core promoter element around -30 of transcription start
Sobi03_MD-01	TATA	Arabidopsis thaliana	core promoter element around -30 of transcription start
Sobi03_MD-01	TATAAAA	Pisum sativum	core promoter element around -30 of transcription start
Sobi03_MD-01	TATAAA	Helianthus annuus	core promoter element around -30 of transcription start
Sobi03_MD-01	TATAA	Arabidopsis thaliana	core promoter element around -30 of transcription start
Sobi03_MD-01	TATA	Arabidopsis thaliana	core promoter element around -30 of transcription start
Sobi03_NADP-06	TAGATAACC	Pisum sativum	part of a light responsive element
Sobi03_NADP-06	CAACGG	Hordeum vulgare	MYBHv1 binding site
Sobi03_NADP-06	AACGAC	Brassica oleracea	auxin-responsive element
Sobi03_NADP-06	CCCCCG	Zea mays	enhancer-like element involved in anoxic specific inducibility
Sobi03_NADP-06	CCCCCG	Zea mays	enhancer-like element involved in anoxic specific inducibility
Sobi03_NADP-06	GGTTAA	Arabidopsis thaliana	light responsive element
Sobi03_NADP-06	GGGCGG	Oryza sativa	light responsive element
Sobi03_NADP-06	CACGTT	Pisum sativum	cis-acting regulatory element involved in light responsiveness
Sobi03_NADP-06	CACGTT	Pisum sativum	cis-acting regulatory element involved in light responsiveness
Sobi03_NADP-06	CACGTT	Pisum sativum	cis-acting regulatory element involved in light responsiveness
Sobi03_NADP-06	ACGTG	Arabidopsis thaliana	cis-acting element involved in the abscisic acid responsiveness
Sobi03_NADP-06	ACGTG	Arabidopsis thaliana	cis-acting element involved in the abscisic acid responsiveness
Sobi03_NADP-06	CGCACGTGTC	Hordeum vulgare	cis-acting element involved in the abscisic acid responsiveness
Sobi03_NADP-06	ACGTG	Arabidopsis thaliana	cis-acting element involved in the abscisic acid responsiveness
Sobi03_NADP-06	GATAGGA	Arabidopsis thaliana	part of a light responsive element
Sobi03_NADP-06	CAAAT	Pisum sativum	common cis-acting element in promoter and enhancer regions
Sobi03_NADP-06	AAACCA	Zea mays	cis-acting regulatory element essential for the anaerobic induction
Sobi03_NADP-07	CCAAT	Arabidopsis thaliana	common cis-acting element in promoter and enhancer regions
Sobi03_NADP-07	CAAAT	Pisum sativum	common cis-acting element in promoter and enhancer regions
Sobi03_NADP-07	CCTTTTG	Oryza sativa	gibberellin-responsive element
Sobi03_NADP-07	AACGAC	Brassica oleracea	auxin-responsive element
Sobi03_NADP-07	ATTCTCTAAC	Nicotiana tabacum	cis-acting element involved in defense and stress responsiveness
Sobi03_NADP-07	CGTCA	Hordeum vulgare	cis-acting regulatory element involved in the MeJA-responsiveness
Sobi03_NADP-07	TCTGTTG	Brassica oleracea	gibberellin-responsive element
Sobi03_NADP-07	TGACG	Hordeum vulgare	cis-acting regulatory element involved in the MeJA-responsiveness
Sobi03_NADP-07	CACGAC	Zea mays	cis-acting regulatory element involved in light responsiveness
Sobi03_NADP-07	CCGAAA	Hordeum vulgare	cis-acting element involved in low-temperature responsiveness
Sobi03_PEP-05	CACGAC	Zea mays	cis-acting regulatory element involved in light responsiveness
Sobi03_PEP-05	CCGAAA	Hordeum vulgare	cis-acting element involved in low-temperature responsiveness
Sobi03_PEP-05	TCTGTTG	Brassica oleracea	gibberellin-responsive element
Sobi03_PEP-05	CCCCCG	Zea mays	enhancer-like element involved in anoxic specific inducibility
Sobi03_PEP-05	CCGTCC	Petroselinum crispum	cis-acting regulatory element
Sobi03_PEP-05	CCGTCC	Petroselinum crispum	cis-acting regulatory element
Sobi03_PEP-05	CCGTCC	Petroselinum crispum	cis-acting regulatory element
Sobi03_PEP-05	ATTATA	Brassica napus	core promoter element around -30 of transcription start
Sobi03_PEP-05	TATAA	Arabidopsis thaliana	core promoter element around -30 of transcription start
Sobi03_PEP-05	TATA	Arabidopsis thaliana	core promoter element around -30 of transcription start
Sobi03_PEP-05	TATA	Arabidopsis thaliana	core promoter element around -30 of transcription start
Sobi03_PEP-05	ccTATAAAaa	Arabidopsis thaliana	core promoter element around -30 of transcription start
Sobi03_PEP-05	TATA	Arabidopsis thaliana	core promoter element around -30 of transcription start
Sobi03_PEP-05	CAACGG	Hordeum vulgare	MYBHv1 binding site
Sobi03_PEP-05	CCATCTTTTT	Nicotiana tabacum	cis-acting element involved in salicylic acid responsiveness
Sobi03_PEP-05	TCTCCCT	Spinacia oleracea	part of a light responsive element
Sobi03_PEP-05	CAAAT	Pisum sativum	common cis-acting element in promoter and enhancer regions
Sobi04_PEP-02	CGTCA	Hordeum vulgare	cis-acting regulatory element involved in the MeJA-responsiveness
Sobi04_PEP-02	AACGAC	Brassica oleracea	auxin-responsive element
Sobi04_PEP-02	TATA	Arabidopsis thaliana	core promoter element around -30 of transcription start
Sobi04_PEP-02	TATAAAA	Pisum sativum	core promoter element around -30 of transcription start
Sobi04_PEP-02	TATAAA	Helianthus annuus	core promoter element around -30 of transcription start
Sobi04_PEP-02	TATAA	Arabidopsis thaliana	core promoter element around -30 of transcription start
Sobi04_PEP-02	TATA	Arabidopsis thaliana	core promoter element around -30 of transcription start
Sobi04_PEP-02	ATATAT	Brassica napus	core promoter element around -30 of transcription start
Sobi04_PEP-02	TATA	Arabidopsis thaliana	core promoter element around -30 of transcription start
Sobi04_PEP-02	TATACA	Helianthus annuus	core promoter element around -30 of transcription start
Sobi04_PEP-02	TATA	Arabidopsis thaliana	core promoter element around -30 of transcription start
Sobi04_PEP-02	TATAAAA	Pisum sativum	core promoter element around -30 of transcription start
Sobi04_PEP-02	TATAAA	Helianthus annuus	core promoter element around -30 of transcription start
Sobi04_PEP-02	TATAA	Arabidopsis thaliana	core promoter element around -30 of transcription start
Sobi04_PEP-02	TATA	Arabidopsis thaliana	core promoter element around -30 of transcription start
Sobi04_PEP-02	TATAAAA	Pisum sativum	core promoter element around -30 of transcription start
Sobi04_PEP-02	TATAAA	Helianthus annuus	core promoter element around -30 of transcription start
Sobi04_PEP-02	TATAA	Arabidopsis thaliana	core promoter element around -30 of transcription start
Sobi04_PEP-02	TATA	Arabidopsis thaliana	core promoter element around -30 of transcription start
Sobi04_PEP-02	taTATAAAtc	Arabidopsis thaliana	core promoter element around -30 of transcription start
Sobi04_PEP-02	TATAAAT	Brassica juncea	core promoter element around -30 of transcription start
Sobi04_PEP-02	TATAAA	Helianthus annuus	core promoter element around -30 of transcription start
Sobi04_PEP-02	TATAA	Arabidopsis thaliana	core promoter element around -30 of transcription start
Sobi04_PEP-02	TATA	Arabidopsis thaliana	core promoter element around -30 of transcription start
Sobi04_PEP-02	TATA	Arabidopsis thaliana	core promoter element around -30 of transcription start
Sobi04_PEP-02	CATGCATG	Helianthus annuus	cis-acting regulatory element involved in seed-specific regulation
Sobi04_PEP-02	ATTAAT	Petroselinum crispum	part of a conserved DNA module involved in light responsiveness
Sobi04_PEP-02	GGTTAA	Arabidopsis thaliana	light responsive element
Sobi04_PEP-02	TGAGTCA	Oryza sativa	cis-regulatory element involved in endosperm expression
Sobi04_PEP-02	ACGTG	Arabidopsis thaliana	cis-acting element involved in the abscisic acid responsiveness
Sobi04_PEP-02	CACGTC	Zea mays	cis-acting regulatory element involved in light responsiveness
Sobi04_PEP-02	CAAT(A/T)ATTG	Arabidopsis thaliana	element involved in differentiation of the palisade mesophyll cells
Sobi04_PEP-02	TGACG	Hordeum vulgare	cis-acting regulatory element involved in the MeJA-responsiveness
Sobi04_PEP-02	GTTGACGTGA	Zea mays	cis-acting regulatory element involved in zein metabolism regulation
Sobi04_PEP-02	CAAAT	Pisum sativum	common cis-acting element in promoter and enhancer regions
Sobi04_PEP-02	CAAAT	Pisum sativum	common cis-acting element in promoter and enhancer regions
Sobi04_PEP-02	CAAAT	Pisum sativum	common cis-acting element in promoter and enhancer regions
Sobi04_PEP-02	CAAAT	Pisum sativum	common cis-acting element in promoter and enhancer regions
Sobi04_PEP-02	CAAAT	Pisum sativum	common cis-acting element in promoter and enhancer regions
Sobi04_PEP-02	CAAAT	Pisum sativum	common cis-acting element in promoter and enhancer regions
Sobi04_PEP-02	CCAAT	Arabidopsis thaliana	common cis-acting element in promoter and enhancer regions
Sobi04_PEP-02	CAAAT	Pisum sativum	common cis-acting element in promoter and enhancer regions
Sobi04_PEP-02	CAAAT	Pisum sativum	common cis-acting element in promoter and enhancer regions
Sobi04_PEP-02	CAAAT	Pisum sativum	common cis-acting element in promoter and enhancer regions
Sobi05_RBCO-01	ACGCGACATGTGGTGGCGGA	Zea mays	part of a light responsive element
Sobi05_RBCO-01	AAACCA	Zea mays	cis-acting regulatory element essential for the anaerobic induction
Sobi05_RBCO-01	TATA	Arabidopsis thaliana	core promoter element around -30 of transcription start
Sobi05_RBCO-01	TATA	Arabidopsis thaliana	core promoter element around -30 of transcription start
Sobi05_RBCO-01	ATAGATAA	Arabidopsis thaliana	part of a light responsive element
Sobi05_RBCO-01	GCCACGTGGA	Arabidopsis thaliana	cis-acting regulatory element involved in light responsiveness
Sobi05_RBCO-01	TGCAAATCT	Brassica juncea	common cis-acting element in promoter and enhancer regions
Sobi05_RBCO-01	CAAAT	Pisum sativum	common cis-acting element in promoter and enhancer regions
Sobi05_RBCO-01	CAAAT	Pisum sativum	common cis-acting element in promoter and enhancer regions
Sobi05_RBCO-01	GCCACT	Arabidopsis thaliana	cis-acting regulatory element related to meristem expression
Sobi05_RBCO-01	AACGAC	Brassica oleracea	auxin-responsive element
Sobi05_RBCO-01	CAACGG	Hordeum vulgare	MYBHv1 binding site
Sobi05_RBCO-01	cGATAAGGCG	Zea mays	part of a light responsive element
Sobi05_RBCO-01	GACACGTGGC	Triticum aestivum	cis-acting element involved in the abscisic acid responsiveness
Sobi05_RBCO-01	AACCCGG	Arabidopsis thaliana	cis-acting element involved in the abscisic acid responsiveness
Sobi05_RBCO-01	CCGTCC	Petroselinum crispum	cis-acting regulatory element
Sobi05_NADP-01	CCAAT	Arabidopsis thaliana	common cis-acting element in promoter and enhancer regions
Sobi05_NADP-01	CAAAT	Pisum sativum	common cis-acting element in promoter and enhancer regions
Sobi05_NADP-01	CCAAT	Arabidopsis thaliana	common cis-acting element in promoter and enhancer regions
Sobi05_NADP-01	AAGGATAAGG	Solanum tuberosum	part of a light responsive element
Sobi05_NADP-01	GATGATGTGG	Zea mays	cis-acting regulatory element involved in zein metabolism regulation
Sobi05_NADP-01	AAACCA	Zea mays	cis-acting regulatory element essential for the anaerobic induction
Sobi05_NADP-01	GTATAAGGCC	Larix laricina	part of a light responsive element
Sobi05_NADP-01	ccttatcct	Arabidopsis thaliana	part of a light responsive element
Sobi05_NADP-01	ATTAAT	Petroselinum crispum	part of a conserved DNA module involved in light responsiveness
Sobi05_NADP-01	ccTATAAAaa	Arabidopsis thaliana	core promoter element around -30 of transcription start
Sobi05_NADP-01	ATTATA	Brassica napus	core promoter element around -30 of transcription start
Sobi05_NADP-01	TATAA	Arabidopsis thaliana	core promoter element around -30 of transcription start
Sobi05_NADP-01	TATA	Arabidopsis thaliana	core promoter element around -30 of transcription start
Sobi05_NADP-01	TATATAA	Arabidopsis thaliana	core promoter element around -30 of transcription start
Sobi05_NADP-01	TATATA	Arabidopsis thaliana	core promoter element around -30 of transcription start
Sobi05_NADP-01	TATA	Arabidopsis thaliana	core promoter element around -30 of transcription start
Sobi05_NADP-01	AGAAACTT	Arabidopsis thaliana	part of a module for light response
Sobi05_NADP-01	TACGTG	Arabidopsis thaliana	cis-acting regulatory element involved in light responsiveness
Sobi05_NADP-01	ACGTG	Arabidopsis thaliana	cis-acting element involved in the abscisic acid responsiveness
Sobi07_PEP-04	GGGCGG	Oryza sativa	light responsive element
Sobi07_PEP-04	GGGCGG	Oryza sativa	light responsive element
Sobi07_PEP-04	taTATAAAg	Lycopersicon esculentum	core promoter element around -30 of transcription start
Sobi07_PEP-04	TATAAA	Helianthus annuus	core promoter element around -30 of transcription start
Sobi07_PEP-04	TATATAA	Arabidopsis thaliana	core promoter element around -30 of transcription start
Sobi07_PEP-04	TATATA	Arabidopsis thaliana	core promoter element around -30 of transcription start
Sobi07_PEP-04	TATA	Arabidopsis thaliana	core promoter element around -30 of transcription start
Sobi07_PEP-04	TATA	Arabidopsis thaliana	core promoter element around -30 of transcription start
Sobi07_PEP-04	GGTCCAT	Nicotiana tabacum	cis-acting regulatory element involved in auxin responsiveness
Sobi07_PEP-04	TGACG	Hordeum vulgare	cis-acting regulatory element involved in the MeJA-responsiveness
Sobi07_PEP-04	CCCCCG	Zea mays	enhancer-like element involved in anoxic specific inducibility
Sobi07_PEP-04	CGTCA	Hordeum vulgare	cis-acting regulatory element involved in the MeJA-responsiveness
Sobi07_PEP-04	AACGAC	Brassica oleracea	auxin-responsive element
Sobi07_PEP-04	CCTTTTG	Oryza sativa	gibberellin-responsive element
Sobi07_PEP-04	CAACGG	Hordeum vulgare	MYBHv1 binding site
Sobi07_PEP-04	TCTCCCT	Spinacia oleracea	part of a light responsive element
Sobi07_PEP-04	CCAAT	Arabidopsis thaliana	common cis-acting element in promoter and enhancer regions
Sobi07_PEP-04	CAAAT	Pisum sativum	common cis-acting element in promoter and enhancer regions
Sobi07_PEP-04	CAAAT	Pisum sativum	common cis-acting element in promoter and enhancer regions
Sobi09_NADP-05	CCCCCG	Zea mays	enhancer-like element involved in anoxic specific inducibility
Sobi09_NADP-05	TGACG	Hordeum vulgare	cis-acting regulatory element involved in the MeJA-responsiveness
Sobi09_NADP-05	CACGTC	Zea mays	cis-acting regulatory element involved in light responsiveness
Sobi09_NADP-05	ACGTG	Arabidopsis thaliana	cis-acting element involved in the abscisic acid responsiveness
Sobi09_NADP-05	GTTTTCTTAC	Nicotiana tabacum	cis-acting element involved in defense and stress responsiveness
Sobi09_NADP-05	TATATTTATATTT	Avena sativa	core promoter element around -30 of transcription start
Sobi09_NADP-05	TATAAAA	Pisum sativum	core promoter element around -30 of transcription start
Sobi09_NADP-05	TATAAA	Helianthus annuus	core promoter element around -30 of transcription start
Sobi09_NADP-05	TATAA	Arabidopsis thaliana	core promoter element around -30 of transcription start
Sobi09_NADP-05	TATA	Arabidopsis thaliana	core promoter element around -30 of transcription start
Sobi09_NADP-05	ATTATA	Brassica napus	core promoter element around -30 of transcription start
Sobi09_NADP-05	TATAA	Arabidopsis thaliana	core promoter element around -30 of transcription start
Sobi09_NADP-05	TATA	Arabidopsis thaliana	core promoter element around -30 of transcription start
Sobi09_NADP-05	TATA	Arabidopsis thaliana	core promoter element around -30 of transcription start
Sobi09_NADP-05	ATATAT	Brassica napus	core promoter element around -30 of transcription start
Sobi09_NADP-05	TATA	Arabidopsis thaliana	core promoter element around -30 of transcription start
Sobi09_NADP-05	TATA	Arabidopsis thaliana	core promoter element around -30 of transcription start
Sobi09_NADP-05	AGAAACAA	Arabidopsis thaliana	part of a module for light response
Sobi09_NADP-05	CGTCA	Hordeum vulgare	cis-acting regulatory element involved in the MeJA-responsiveness
Sobi09_NADP-05	CAAAT	Pisum sativum	common cis-acting element in promoter and enhancer regions
Sobi09_NADP-05	CAAAT	Pisum sativum	common cis-acting element in promoter and enhancer regions
Sobi09_NADP-05	CCAAT	Arabidopsis thaliana	common cis-acting element in promoter and enhancer regions
Sobi09_NADP-05	CCAAT	Arabidopsis thaliana	common cis-acting element in promoter and enhancer regions
Sobi09_NADP-05	CAAAT	Pisum sativum	common cis-acting element in promoter and enhancer regions
Sobi09_NADP-05	CCAAT	Arabidopsis thaliana	common cis-acting element in promoter and enhancer regions
Sobi09_NADP-05	GATGATGTGG	Zea mays	cis-acting regulatory element involved in zein metabolism regulation
Sobi09_NADP-05	GATGA(C/T)(A/G)TG(A/G)	Zea mays	cis-acting regulatory element involved in zein metabolism regulation
Sobi09_NADP-04	CCAAT	Arabidopsis thaliana	common cis-acting element in promoter and enhancer regions
Sobi09_NADP-04	CAAAT	Pisum sativum	common cis-acting element in promoter and enhancer regions
Sobi09_NADP-04	TGCCAAC	Petunia hybrida	common cis-acting element in promoter and enhancer regions
Sobi09_NADP-04	CAAAT	Pisum sativum	common cis-acting element in promoter and enhancer regions
Sobi09_NADP-04	GATGA(C/T)(A/G)TG(A/G)	Zea mays	cis-acting regulatory element involved in zein metabolism regulation
Sobi09_NADP-04	CATGCATG	Helianthus annuus	cis-acting regulatory element involved in seed-specific regulation
Sobi09_NADP-04	CGTCA	Hordeum vulgare	cis-acting regulatory element involved in the MeJA-responsiveness
Sobi09_NADP-04	TATA	Arabidopsis thaliana	core promoter element around -30 of transcription start
Sobi09_NADP-04	TACAAAA	Oryza sativa	core promoter element around -30 of transcription start
Sobi09_NADP-04	TACATAAA	Oryza sativa	core promoter element around -30 of transcription start
Sobi09_NADP-04	ATTATA	Brassica napus	core promoter element around -30 of transcription start
Sobi09_NADP-04	TATAA	Arabidopsis thaliana	core promoter element around -30 of transcription start
Sobi09_NADP-04	TATA	Arabidopsis thaliana	core promoter element around -30 of transcription start
Sobi09_NADP-04	TATA	Arabidopsis thaliana	core promoter element around -30 of transcription start
Sobi09_NADP-04	TGACG	Hordeum vulgare	cis-acting regulatory element involved in the MeJA-responsiveness
Sobi09_NADP-04	AACCCGG	Arabidopsis thaliana	cis-acting element involved in the abscisic acid responsiveness
Sobi09_PPDK-01	GCCACT	Arabidopsis thaliana	cis-acting regulatory element related to meristem expression
Sobi09_PPDK-01	CAAAT	Pisum sativum	common cis-acting element in promoter and enhancer regions
Sobi09_PPDK-01	CAAAT	Pisum sativum	common cis-acting element in promoter and enhancer regions
Sobi09_PPDK-01	CCAAT	Arabidopsis thaliana	common cis-acting element in promoter and enhancer regions
Sobi09_PPDK-01	CCAAT	Arabidopsis thaliana	common cis-acting element in promoter and enhancer regions
Sobi09_PPDK-01	CCAAT	Arabidopsis thaliana	common cis-acting element in promoter and enhancer regions
Sobi09_PPDK-01	CAAAT	Pisum sativum	common cis-acting element in promoter and enhancer regions
Sobi09_PPDK-01	CAAAT	Pisum sativum	common cis-acting element in promoter and enhancer regions
Sobi09_PPDK-01	CCAAT	Arabidopsis thaliana	common cis-acting element in promoter and enhancer regions
Sobi09_PPDK-01	GATAGGA	Arabidopsis thaliana	part of a light responsive element
Sobi09_PPDK-01	GATGA(C/T)(A/G)TG(A/G)	Zea mays	cis-acting regulatory element involved in zein metabolism regulation
Sobi09_PPDK-01	AATTATTTTTTATT	Solanum tuberosum	part of a light responsive module
Sobi09_PPDK-01	TAAGAGAGGAA	Solanum tuberosum	light responsive element
Sobi09_PPDK-01	TGAGTCA	Oryza sativa	cis-regulatory element involved in endosperm expression
Sobi09_PPDK-01	gGATAAGGTG	Zea mays	part of a light responsive element
Sobi09_PPDK-01	AGAAACAA	Arabidopsis thaliana	part of a module for light response
Sobi09_PPDK-01	AGAAACAA	Arabidopsis thaliana	part of a module for light response
Sobi09_PPDK-01	CAACGG	Hordeum vulgare	MYBHv1 binding site
Sobi09_PPDK-01	CCGAAA	Hordeum vulgare	cis-acting element involved in low-temperature responsiveness
Sobi09_PPDK-01	GGTTAA	Arabidopsis thaliana	light responsive element
Sobi09_PPDK-01	ATTAAT	Petroselinum crispum	part of a conserved DNA module involved in light responsiveness
Sobi09_PPDK-01	TATA	Arabidopsis thaliana	core promoter element around -30 of transcription start
Sobi09_PPDK-01	TATA	Arabidopsis thaliana	core promoter element around -30 of transcription start
Sobi09_PPDK-01	ATATAT	Brassica napus	core promoter element around -30 of transcription start
Sobi09_PPDK-01	TATA	Arabidopsis thaliana	core promoter element around -30 of transcription start
Sobi09_PPDK-01	ATATAT	Brassica napus	core promoter element around -30 of transcription start
Sobi09_PPDK-01	TATA	Arabidopsis thaliana	core promoter element around -30 of transcription start
Sobi09_PPDK-01	TATA	Arabidopsis thaliana	core promoter element around -30 of transcription start
Sobi09_PPDK-01	TAAAGATT	Arabidopsis thaliana	core promoter element around -30 of transcription start
Sobi09_PPDK-01	ccTATAAAaa	Arabidopsis thaliana	core promoter element around -30 of transcription start
Sobi09_PPDK-01	TATAAAA	Pisum sativum	core promoter element around -30 of transcription start
Sobi09_PPDK-01	TATAAA	Helianthus annuus	core promoter element around -30 of transcription start
Sobi09_PPDK-01	TATAA	Arabidopsis thaliana	core promoter element around -30 of transcription start
Sobi09_PPDK-01	TATA	Arabidopsis thaliana	core promoter element around -30 of transcription start
Sobi09_PPDK-01	TATAAATA	Daucus carota	core promoter element around -30 of transcription start
Sobi09_PPDK-01	TATAAAT	Brassica juncea	core promoter element around -30 of transcription start
Sobi09_PPDK-01	TATAAA	Helianthus annuus	core promoter element around -30 of transcription start
Sobi09_PPDK-01	TATAA	Arabidopsis thaliana	core promoter element around -30 of transcription start
Sobi09_PPDK-01	TATA	Arabidopsis thaliana	core promoter element around -30 of transcription start
Sobi09_PPDK-01	TATA	Arabidopsis thaliana	core promoter element around -30 of transcription start
Sobi09_PPDK-01	taTATAAAtc	Arabidopsis thaliana	core promoter element around -30 of transcription start
Sobi09_PPDK-01	TATAAAT	Brassica juncea	core promoter element around -30 of transcription start
Sobi09_PPDK-01	TATAAA	Helianthus annuus	core promoter element around -30 of transcription start
Sobi09_PPDK-01	TATATAA	Arabidopsis thaliana	core promoter element around -30 of transcription start
Sobi09_PPDK-01	TATATA	Arabidopsis thaliana	core promoter element around -30 of transcription start
Sobi09_PPDK-01	ATATAT	Brassica napus	core promoter element around -30 of transcription start
Sobi09_PPDK-01	TATA	Arabidopsis thaliana	core promoter element around -30 of transcription start
Sobi09_MD-02	CAAAT	Pisum sativum	common cis-acting element in promoter and enhancer regions
Sobi09_MD-02	CAAAT	Pisum sativum	common cis-acting element in promoter and enhancer regions
Sobi09_MD-02	CCAAT	Arabidopsis thaliana	common cis-acting element in promoter and enhancer regions
Sobi09_MD-02	CAAAT	Pisum sativum	common cis-acting element in promoter and enhancer regions
Sobi09_MD-02	AAACCA	Zea mays	cis-acting regulatory element essential for the anaerobic induction
Sobi09_MD-02	AAACCA	Zea mays	cis-acting regulatory element essential for the anaerobic induction
Sobi09_MD-02	ATAGATAA	Arabidopsis thaliana	part of a light responsive element
Sobi09_MD-02	TATA	Arabidopsis thaliana	core promoter element around -30 of transcription start
Sobi09_MD-02	TATA	Arabidopsis thaliana	core promoter element around -30 of transcription start
Sobi09_MD-02	TATA	Arabidopsis thaliana	core promoter element around -30 of transcription start
Sobi09_MD-02	TATACA	Helianthus annuus	core promoter element around -30 of transcription start
Sobi09_MD-02	TATA	Arabidopsis thaliana	core promoter element around -30 of transcription start
Sobi09_MD-02	ATTATA	Brassica napus	core promoter element around -30 of transcription start
Sobi09_MD-02	TATAA	Arabidopsis thaliana	core promoter element around -30 of transcription start
Sobi09_MD-02	TATA	Arabidopsis thaliana	core promoter element around -30 of transcription start
Sobi09_MD-02	TATA	Arabidopsis thaliana	core promoter element around -30 of transcription start
Sobi09_MD-02	TATATTTATATTT	Avena sativa	core promoter element around -30 of transcription start
Sobi09_MD-02	TATAAATA	Daucus carota	core promoter element around -30 of transcription start
Sobi09_MD-02	TATAAAT	Brassica juncea	core promoter element around -30 of transcription start
Sobi09_MD-02	TATAAA	Helianthus annuus	core promoter element around -30 of transcription start
Sobi09_MD-02	TATAA	Arabidopsis thaliana	core promoter element around -30 of transcription start
Sobi09_MD-02	TATA	Arabidopsis thaliana	core promoter element around -30 of transcription start
Sobi09_MD-02	TACATAAA	Oryza sativa	core promoter element around -30 of transcription start
Sobi09_MD-02	CGTCA	Hordeum vulgare	cis-acting regulatory element involved in the MeJA-responsiveness
Sobi09_MD-02	CGTCA	Hordeum vulgare	cis-acting regulatory element involved in the MeJA-responsiveness
Sobi09_MD-02	TGACG	Hordeum vulgare	cis-acting regulatory element involved in the MeJA-responsiveness
Sobi09_MD-02	TGACG	Hordeum vulgare	cis-acting regulatory element involved in the MeJA-responsiveness
Sobi09_MD-02	GCCACGTGGA	Arabidopsis thaliana	cis-acting regulatory element involved in light responsiveness
Sobi01_PEP-01	ACGTG	Arabidopsis thaliana	cis-acting element involved in the abscisic acid responsiveness
Sobi01_PEP-01	TGACG	Hordeum vulgare	cis-acting regulatory element involved in the MeJA-responsiveness
Sobi01_PEP-01	CGTCA	Hordeum vulgare	cis-acting regulatory element involved in the MeJA-responsiveness
Sobi01_PEP-01	CAAAT	Pisum sativum	common cis-acting element in promoter and enhancer regions
Sobi01_PEP-01	CCCAATTT	Arabidopsis thaliana	common cis-acting element in promoter and enhancer regions
Sobi01_PEP-01	CCAAT	Arabidopsis thaliana	common cis-acting element in promoter and enhancer regions
Sobi01_PEP-01	CCAAT	Arabidopsis thaliana	common cis-acting element in promoter and enhancer regions
Sobi01_PEP-01	CAAAT	Pisum sativum	common cis-acting element in promoter and enhancer regions
Sobi01_PEP-01	TACGTG	Arabidopsis thaliana	cis-acting regulatory element involved in light responsiveness
Sobi01_PEP-01	CACGAC	Zea mays	cis-acting regulatory element involved in light responsiveness
Sobi01_PEP-01	TATACA	Helianthus annuus	core promoter element around -30 of transcription start
Sobi01_PEP-01	TATA	Arabidopsis thaliana	core promoter element around -30 of transcription start
Sobi01_PEP-01	TATAAA	Helianthus annuus	core promoter element around -30 of transcription start
Sobi01_PEP-01	TATAA	Arabidopsis thaliana	core promoter element around -30 of transcription start
Sobi01_PEP-01	TATA	Arabidopsis thaliana	core promoter element around -30 of transcription start
Sobi01_PEP-01	ATATAT	Brassica napus	core promoter element around -30 of transcription start
Sobi01_PEP-01	TATA	Arabidopsis thaliana	core promoter element around -30 of transcription start
Sobi01_PEP-01	TATA	Arabidopsis thaliana	core promoter element around -30 of transcription start
Sobi01_PEP-01	TATACA	Helianthus annuus	core promoter element around -30 of transcription start
Sobi01_PEP-01	TATA	Arabidopsis thaliana	core promoter element around -30 of transcription start
Sobi01_PEP-01	ATTATA	Brassica napus	core promoter element around -30 of transcription start
Sobi01_PEP-01	TATAA	Arabidopsis thaliana	core promoter element around -30 of transcription start
Sobi01_PEP-01	TATA	Arabidopsis thaliana	core promoter element around -30 of transcription start
Sobi01_PEP-01	ATTAAT	Petroselinum crispum	part of a conserved DNA module involved in light responsiveness
Sobi01_PEP-01	GACACGTATG	Petroselinum crispum	cis-acting element involved in light responsiveness
Sobi01_PEP-01	TCTTAC	Arabidopsis thaliana	part of a light responsive element
Sobi01_MD-05	GCCACT	Arabidopsis thaliana	cis-acting regulatory element related to meristem expression
Sobi01_MD-05	GGGCGG	Oryza sativa	light responsive element
Sobi01_MD-05	TACGTG	Arabidopsis thaliana	cis-acting regulatory element involved in light responsiveness
Sobi01_MD-05	CATGCATG	Helianthus annuus	cis-acting regulatory element involved in seed-specific regulation
Sobi01_MD-05	CAAAT	Pisum sativum	common cis-acting element in promoter and enhancer regions
Sobi01_MD-05	CAAAT	Pisum sativum	common cis-acting element in promoter and enhancer regions
Sobi01_MD-05	CCAAT	Arabidopsis thaliana	common cis-acting element in promoter and enhancer regions
Sobi01_MD-05	CAAAT	Pisum sativum	common cis-acting element in promoter and enhancer regions
Sobi01_MD-05	GACACGTGGC	Triticum aestivum	cis-acting element involved in the abscisic acid responsiveness
Sobi01_MD-05	ACGTG	Arabidopsis thaliana	cis-acting element involved in the abscisic acid responsiveness
Sobi01_MD-05	ACGTG	Arabidopsis thaliana	cis-acting element involved in the abscisic acid responsiveness
Sobi01_MD-05	CGTCA	Hordeum vulgare	cis-acting regulatory element involved in the MeJA-responsiveness
Sobi01_MD-05	CGTCA	Hordeum vulgare	cis-acting regulatory element involved in the MeJA-responsiveness
Sobi01_MD-05	CGTCA	Hordeum vulgare	cis-acting regulatory element involved in the MeJA-responsiveness
Sobi01_MD-05	CGTCA	Hordeum vulgare	cis-acting regulatory element involved in the MeJA-responsiveness
Sobi01_MD-05	CGTCA	Hordeum vulgare	cis-acting regulatory element involved in the MeJA-responsiveness
Sobi01_MD-05	TAAAGATT	Arabidopsis thaliana	core promoter element around -30 of transcription start
Sobi01_MD-05	TGACG	Hordeum vulgare	cis-acting regulatory element involved in the MeJA-responsiveness
Sobi01_MD-05	TGACG	Hordeum vulgare	cis-acting regulatory element involved in the MeJA-responsiveness
Sobi01_MD-05	TGACG	Hordeum vulgare	cis-acting regulatory element involved in the MeJA-responsiveness
Sobi01_MD-05	TGACG	Hordeum vulgare	cis-acting regulatory element involved in the MeJA-responsiveness
Sobi01_MD-05	TGACG	Hordeum vulgare	cis-acting regulatory element involved in the MeJA-responsiveness
Sobi01_MD-05	CACGTT	Pisum sativum	cis-acting regulatory element involved in light responsiveness
Sobi02_PEP-03	CAAAT	Pisum sativum	common cis-acting element in promoter and enhancer regions
Sobi02_PEP-03	CAAAT	Pisum sativum	common cis-acting element in promoter and enhancer regions
Sobi02_PEP-03	CAAAT	Pisum sativum	common cis-acting element in promoter and enhancer regions
Sobi02_PEP-03	CACGTG	Pisum sativum	cis-acting regulatory element involved in light responsiveness
Sobi02_PEP-03	CACGTG	Arabidopsis thaliana	cis-acting element involved in the abscisic acid responsiveness
Sobi02_PEP-03	ACGTG	Arabidopsis thaliana	cis-acting element involved in the abscisic acid responsiveness
Sobi02_PEP-03	CCGTCC	Petroselinum crispum	cis-acting regulatory element
Sobi02_PEP-03	CGTCA	Hordeum vulgare	cis-acting regulatory element involved in the MeJA-responsiveness
Sobi02_PEP-03	CGTCA	Hordeum vulgare	cis-acting regulatory element involved in the MeJA-responsiveness
Sobi02_PEP-03	GCCACGTGGA	Arabidopsis thaliana	cis-acting regulatory element involved in light responsiveness
Sobi02_PEP-03	CACGTG	Arabidopsis thaliana	cis-acting regulatory element involved in light responsiveness
Sobi02_PEP-03	AATTATTTTTTATT	Solanum tuberosum	part of a light responsive module
Sobi02_PEP-03	TATA	Arabidopsis thaliana	core promoter element around -30 of transcription start
Sobi02_PEP-03	TATAAA	Helianthus annuus	core promoter element around -30 of transcription start
Sobi02_PEP-03	TATAA	Arabidopsis thaliana	core promoter element around -30 of transcription start
Sobi02_PEP-03	TATA	Arabidopsis thaliana	core promoter element around -30 of transcription start
Sobi02_PEP-03	ATTATA	Brassica napus	core promoter element around -30 of transcription start
Sobi02_PEP-03	TATAA	Arabidopsis thaliana	core promoter element around -30 of transcription start
Sobi02_PEP-03	TATA	Arabidopsis thaliana	core promoter element around -30 of transcription start
Sobi02_PEP-03	TATAAAA	Pisum sativum	core promoter element around -30 of transcription start
Sobi02_PEP-03	TATAAA	Helianthus annuus	core promoter element around -30 of transcription start
Sobi02_PEP-03	TATATAA	Arabidopsis thaliana	core promoter element around -30 of transcription start
Sobi02_PEP-03	TATATA	Arabidopsis thaliana	core promoter element around -30 of transcription start
Sobi02_PEP-03	ATATAT	Brassica napus	core promoter element around -30 of transcription start
Sobi02_PEP-03	TATATA	Arabidopsis thaliana	core promoter element around -30 of transcription start
Sobi02_PEP-03	TATA	Arabidopsis thaliana	core promoter element around -30 of transcription start
Sobi02_PEP-03	TACAAAA	Oryza sativa	core promoter element around -30 of transcription start
Sobi02_PEP-03	TATA	Arabidopsis thaliana	core promoter element around -30 of transcription start
Sobi02_PEP-03	TGACG	Hordeum vulgare	cis-acting regulatory element involved in the MeJA-responsiveness
Sobi02_PEP-03	TGACG	Hordeum vulgare	cis-acting regulatory element involved in the MeJA-responsiveness
Sobi02_PEP-03	CAAAGATATC	Lycopersicon esculentum	cis-acting regulatory element involved in circadian control
Sobi03_RBCO-04	AATCTAATCC	Pisum sativum	part of a conserved DNA module involved in light responsiveness
Sobi03_RBCO-04	GGTCCAT	Nicotiana tabacum	cis-acting regulatory element involved in auxin responsiveness
Sobi03_RBCO-04	CAAAT	Pisum sativum	common cis-acting element in promoter and enhancer regions
Sobi03_RBCO-04	CAAAT	Pisum sativum	common cis-acting element in promoter and enhancer regions
Sobi03_RBCO-04	CAAAT	Pisum sativum	common cis-acting element in promoter and enhancer regions
Sobi03_RBCO-04	CACGAC	Zea mays	cis-acting regulatory element involved in light responsiveness
Sobi03_RBCO-04	TATAA	Arabidopsis thaliana	core promoter element around -30 of transcription start
Sobi03_RBCO-04	TATA	Arabidopsis thaliana	core promoter element around -30 of transcription start
Sobi03_PEP-05	TCTCCCT	Spinacia oleracea	part of a light responsive element
Sobi03_PEP-05	CCATCTTTTT	Nicotiana tabacum	cis-acting element involved in salicylic acid responsiveness
Sobi03_PEP-05	CCGTCC	Petroselinum crispum	cis-acting regulatory element
Sobi03_PEP-05	ATTATA	Brassica napus	core promoter element around -30 of transcription start
Sobi03_PEP-05	TATAA	Arabidopsis thaliana	core promoter element around -30 of transcription start
Sobi03_PEP-05	TATA	Arabidopsis thaliana	core promoter element around -30 of transcription start
Sobi03_PEP-05	CAACGG	Hordeum vulgare	MYBHv1 binding site
Sobi03_PEP-05	CCCCCG	Zea mays	enhancer-like element involved in anoxic specific inducibility
Sobi03_PEP-05	CACGAC	Zea mays	cis-acting regulatory element involved in light responsiveness
Sobi03_PEP-05	CAAAT	Pisum sativum	common cis-acting element in promoter and enhancer regions
Sobi03_PEP-05	CCGAAA	Hordeum vulgare	cis-acting element involved in low-temperature responsiveness
Sobi04_PEP-02	CAAAT	Pisum sativum	common cis-acting element in promoter and enhancer regions
Sobi04_PEP-02	CAAAT	Pisum sativum	common cis-acting element in promoter and enhancer regions
Sobi04_PEP-02	CAAAT	Pisum sativum	common cis-acting element in promoter and enhancer regions
Sobi04_PEP-02	CAAAT	Pisum sativum	common cis-acting element in promoter and enhancer regions
Sobi04_PEP-02	CAAAT	Pisum sativum	common cis-acting element in promoter and enhancer regions
Sobi04_PEP-02	CAAAT	Pisum sativum	common cis-acting element in promoter and enhancer regions
Sobi04_PEP-02	CCAAT	Arabidopsis thaliana	common cis-acting element in promoter and enhancer regions
Sobi04_PEP-02	CAAAT	Pisum sativum	common cis-acting element in promoter and enhancer regions
Sobi04_PEP-02	CAAAT	Pisum sativum	common cis-acting element in promoter and enhancer regions
Sobi04_PEP-02	CAAAT	Pisum sativum	common cis-acting element in promoter and enhancer regions
Sobi04_PEP-02	CACGTC	Zea mays	cis-acting regulatory element involved in light responsiveness
Sobi04_PEP-02	ATTAAT	Petroselinum crispum	part of a conserved DNA module involved in light responsiveness
Sobi04_PEP-02	CATGCATG	Helianthus annuus	cis-acting regulatory element involved in seed-specific regulation
Sobi04_PEP-02	TGACG	Hordeum vulgare	cis-acting regulatory element involved in the MeJA-responsiveness
Sobi04_PEP-02	TATA	Arabidopsis thaliana	core promoter element around -30 of transcription start
Sobi04_PEP-02	TATAAAA	Pisum sativum	core promoter element around -30 of transcription start
Sobi04_PEP-02	TATAAA	Helianthus annuus	core promoter element around -30 of transcription start
Sobi04_PEP-02	TATAA	Arabidopsis thaliana	core promoter element around -30 of transcription start
Sobi04_PEP-02	TATA	Arabidopsis thaliana	core promoter element around -30 of transcription start
Sobi04_PEP-02	ATATAT	Brassica napus	core promoter element around -30 of transcription start
Sobi04_PEP-02	TATA	Arabidopsis thaliana	core promoter element around -30 of transcription start
Sobi04_PEP-02	TATACA	Helianthus annuus	core promoter element around -30 of transcription start
Sobi04_PEP-02	TATA	Arabidopsis thaliana	core promoter element around -30 of transcription start
Sobi04_PEP-02	TATAAAA	Pisum sativum	core promoter element around -30 of transcription start
Sobi04_PEP-02	TATAAA	Helianthus annuus	core promoter element around -30 of transcription start
Sobi04_PEP-02	TATAA	Arabidopsis thaliana	core promoter element around -30 of transcription start
Sobi04_PEP-02	TATA	Arabidopsis thaliana	core promoter element around -30 of transcription start
Sobi04_PEP-02	TATAAAA	Pisum sativum	core promoter element around -30 of transcription start
Sobi04_PEP-02	TATAAA	Helianthus annuus	core promoter element around -30 of transcription start
Sobi04_PEP-02	TATAA	Arabidopsis thaliana	core promoter element around -30 of transcription start
Sobi04_PEP-02	TATA	Arabidopsis thaliana	core promoter element around -30 of transcription start
Sobi04_PEP-02	taTATAAAtc	Arabidopsis thaliana	core promoter element around -30 of transcription start
Sobi04_PEP-02	TATAAAT	Brassica juncea	core promoter element around -30 of transcription start
Sobi04_PEP-02	TATAAA	Helianthus annuus	core promoter element around -30 of transcription start
Sobi04_PEP-02	TATAA	Arabidopsis thaliana	core promoter element around -30 of transcription start
Sobi04_PEP-02	TATA	Arabidopsis thaliana	core promoter element around -30 of transcription start
Sobi04_PEP-02	TATA	Arabidopsis thaliana	core promoter element around -30 of transcription start
Sobi04_PEP-02	GGTTAA	Arabidopsis thaliana	light responsive element
Sobi04_PEP-02	GTTGACGTGA	Zea mays	cis-acting regulatory element involved in zein metabolism regulation
Sobi04_PEP-02	CAAT(A/T)ATTG	Arabidopsis thaliana	element involved in differentiation of the palisade mesophyll cells
Sobi04_PEP-02	AACGAC	Brassica oleracea	auxin-responsive element
Sobi04_PEP-02	CGTCA	Hordeum vulgare	cis-acting regulatory element involved in the MeJA-responsiveness
Sobi04_PEP-02	ACGTG	Arabidopsis thaliana	cis-acting element involved in the abscisic acid responsiveness
Sobi04_PEP-02	TGAGTCA	Oryza sativa	cis-regulatory element involved in endosperm expression
Sobi06_MD-06	ATTAAT	Petroselinum crispum	part of a conserved DNA module involved in light responsiveness
Sobi06_MD-06	CACGAC	Zea mays	cis-acting regulatory element involved in light responsiveness
Sobi06_MD-06	CCGAAA	Hordeum vulgare	cis-acting element involved in low-temperature responsiveness
Sobi06_MD-06	TGCCAAC	Petunia hybrida	common cis-acting element in promoter and enhancer regions
Sobi06_MD-06	CAAAT	Pisum sativum	common cis-acting element in promoter and enhancer regions
Sobi06_MD-06	CAAAT	Pisum sativum	common cis-acting element in promoter and enhancer regions
Sobi06_MD-06	CAAAT	Pisum sativum	common cis-acting element in promoter and enhancer regions
Sobi06_MD-06	TGCCAAC	Petunia hybrida	common cis-acting element in promoter and enhancer regions
Sobi06_MD-06	CAAAT	Pisum sativum	common cis-acting element in promoter and enhancer regions
Sobi06_MD-06	AAGGATAAGG	Solanum tuberosum	part of a light responsive element
Sobi06_MD-06	taTATAAAtc	Arabidopsis thaliana	core promoter element around -30 of transcription start
Sobi06_MD-06	ATATAA	Brassica oleracea	core promoter element around -30 of transcription start
Sobi06_MD-06	TATA	Arabidopsis thaliana	core promoter element around -30 of transcription start
Sobi06_MD-06	TATA	Arabidopsis thaliana	core promoter element around -30 of transcription start
Sobi06_MD-06	ATTATA	Brassica napus	core promoter element around -30 of transcription start
Sobi06_MD-06	TATAA	Arabidopsis thaliana	core promoter element around -30 of transcription start
Sobi06_MD-06	TATA	Arabidopsis thaliana	core promoter element around -30 of transcription start
Sobi06_MD-06	TATAA	Arabidopsis thaliana	core promoter element around -30 of transcription start
Sobi06_MD-06	TATA	Arabidopsis thaliana	core promoter element around -30 of transcription start
Sobi06_MD-06	ATATAA	Brassica oleracea	core promoter element around -30 of transcription start
Sobi06_MD-06	TATA	Arabidopsis thaliana	core promoter element around -30 of transcription start
Sobi06_MD-06	TATA	Arabidopsis thaliana	core promoter element around -30 of transcription start
Sobi06_MD-06	TGACG	Hordeum vulgare	cis-acting regulatory element involved in the MeJA-responsiveness
Sobi06_MD-06	GTATAAGGCC	Larix laricina	part of a light responsive element
Sobi06_MD-06	CGTCA	Hordeum vulgare	cis-acting regulatory element involved in the MeJA-responsiveness
Sobi06_MD-06	AAACCA	Zea mays	cis-acting regulatory element essential for the anaerobic induction
Sobi07_PEP-04	CAACGG	Hordeum vulgare	MYBHv1 binding site
Sobi07_PEP-04	CCTTTTG	Oryza sativa	gibberellin-responsive element
Sobi07_PEP-04	GGGCGG	Oryza sativa	light responsive element
Sobi07_PEP-04	GGGCGG	Oryza sativa	light responsive element
Sobi07_PEP-04	CCAAT	Arabidopsis thaliana	common cis-acting element in promoter and enhancer regions
Sobi07_PEP-04	CAAAT	Pisum sativum	common cis-acting element in promoter and enhancer regions
Sobi07_PEP-04	CAAAT	Pisum sativum	common cis-acting element in promoter and enhancer regions
Sobi07_PEP-04	TCTCCCT	Spinacia oleracea	part of a light responsive element
Sobi07_PEP-04	CGTCA	Hordeum vulgare	cis-acting regulatory element involved in the MeJA-responsiveness
Sobi07_PEP-04	AACGAC	Brassica oleracea	auxin-responsive element
Sobi07_PEP-04	CCCCCG	Zea mays	enhancer-like element involved in anoxic specific inducibility
Sobi07_PEP-04	GGTCCAT	Nicotiana tabacum	cis-acting regulatory element involved in auxin responsiveness
Sobi07_PEP-04	taTATAAAg	Lycopersicon esculentum	core promoter element around -30 of transcription start
Sobi07_PEP-04	TATAAA	Helianthus annuus	core promoter element around -30 of transcription start
Sobi07_PEP-04	TATATAA	Arabidopsis thaliana	core promoter element around -30 of transcription start
Sobi07_PEP-04	TATATA	Arabidopsis thaliana	core promoter element around -30 of transcription start
Sobi07_PEP-04	TATA	Arabidopsis thaliana	core promoter element around -30 of transcription start
Sobi07_PEP-04	TATA	Arabidopsis thaliana	core promoter element around -30 of transcription start
Sobi07_PEP-04	TGACG	Hordeum vulgare	cis-acting regulatory element involved in the MeJA-responsiveness
Sobi01_PEP-01	ATTAAT	Petroselinum crispum	part of a conserved DNA module involved in light responsiveness
Sobi01_PEP-01	CAAAT	Pisum sativum	common cis-acting element in promoter and enhancer regions
Sobi01_PEP-01	CCCAATTT	Arabidopsis thaliana	common cis-acting element in promoter and enhancer regions
Sobi01_PEP-01	CCAAT	Arabidopsis thaliana	common cis-acting element in promoter and enhancer regions
Sobi01_PEP-01	CCAAT	Arabidopsis thaliana	common cis-acting element in promoter and enhancer regions
Sobi01_PEP-01	CAAAT	Pisum sativum	common cis-acting element in promoter and enhancer regions
Sobi01_PEP-01	ACGTG	Arabidopsis thaliana	cis-acting element involved in the abscisic acid responsiveness
Sobi01_PEP-01	CGTCA	Hordeum vulgare	cis-acting regulatory element involved in the MeJA-responsiveness
Sobi01_PEP-01	TACGTG	Arabidopsis thaliana	cis-acting regulatory element involved in light responsiveness
Sobi01_PEP-01	CACGAC	Zea mays	cis-acting regulatory element involved in light responsiveness
Sobi01_PEP-01	GACACGTATG	Petroselinum crispum	cis-acting element involved in light responsiveness
Sobi01_PEP-01	TATACA	Helianthus annuus	core promoter element around -30 of transcription start
Sobi01_PEP-01	TATA	Arabidopsis thaliana	core promoter element around -30 of transcription start
Sobi01_PEP-01	TATAAA	Helianthus annuus	core promoter element around -30 of transcription start
Sobi01_PEP-01	TATAA	Arabidopsis thaliana	core promoter element around -30 of transcription start
Sobi01_PEP-01	TATA	Arabidopsis thaliana	core promoter element around -30 of transcription start
Sobi01_PEP-01	ATATAT	Brassica napus	core promoter element around -30 of transcription start
Sobi01_PEP-01	TATA	Arabidopsis thaliana	core promoter element around -30 of transcription start
Sobi01_PEP-01	TATA	Arabidopsis thaliana	core promoter element around -30 of transcription start
Sobi01_PEP-01	TATACA	Helianthus annuus	core promoter element around -30 of transcription start
Sobi01_PEP-01	TATA	Arabidopsis thaliana	core promoter element around -30 of transcription start
Sobi01_PEP-01	ATTATA	Brassica napus	core promoter element around -30 of transcription start
Sobi01_PEP-01	TATAA	Arabidopsis thaliana	core promoter element around -30 of transcription start
Sobi01_PEP-01	TATA	Arabidopsis thaliana	core promoter element around -30 of transcription start
Sobi01_PEP-01	TCTTAC	Arabidopsis thaliana	part of a light responsive element
Sobi01_PEP-01	TGACG	Hordeum vulgare	cis-acting regulatory element involved in the MeJA-responsiveness
Sobi.contig_RBCO-03	AATCTAATCC	Pisum sativum	part of a conserved DNA module involved in light responsiveness
Sobi.contig_RBCO-03	CAAAT	Pisum sativum	common cis-acting element in promoter and enhancer regions
Sobi.contig_RBCO-03	CAAAT	Pisum sativum	common cis-acting element in promoter and enhancer regions
Sobi.contig_RBCO-03	CAAAT	Pisum sativum	common cis-acting element in promoter and enhancer regions
Sobi.contig_RBCO-03	GGTCCAT	Nicotiana tabacum	cis-acting regulatory element involved in auxin responsiveness
Sobi.contig_RBCO-03	CACGAC	Zea mays	cis-acting regulatory element involved in light responsiveness
Sobi.contig_RBCO-03	TATAA	Arabidopsis thaliana	core promoter element around -30 of transcription start
Sobi.contig_RBCO-03	TATA	Arabidopsis thaliana	core promoter element around -30 of transcription start
Sobi.contig_RBCO-02	AATCTAATCC	Pisum sativum	part of a conserved DNA module involved in light responsiveness
Sobi.contig_RBCO-02	CACGAC	Zea mays	cis-acting regulatory element involved in light responsiveness
Sobi.contig_RBCO-02	CAAAT	Pisum sativum	common cis-acting element in promoter and enhancer regions
Sobi.contig_RBCO-02	CAAAT	Pisum sativum	common cis-acting element in promoter and enhancer regions
Sobi.contig_RBCO-02	CAAAT	Pisum sativum	common cis-acting element in promoter and enhancer regions
Sobi.contig_RBCO-02	GGTCCAT	Nicotiana tabacum	cis-acting regulatory element involved in auxin responsiveness
Sobi.contig_RBCO-02	TATAA	Arabidopsis thaliana	core promoter element around -30 of transcription start
Sobi.contig_RBCO-02	TATA	Arabidopsis thaliana	core promoter element around -30 of transcription start
Seit05_PEP-02	TACAAAA	Oryza sativa	core promoter element around -30 of transcription start
Seit05_PEP-02	TACAAAA	Oryza sativa	core promoter element around -30 of transcription start
Seit05_PEP-02	AACCCGG	Arabidopsis thaliana	cis-acting element involved in the abscisic acid responsiveness
Seit05_PEP-02	CTAACGTATT	Petroselinum crispum	cis-acting element involved in light responsiveness
Seit05_PEP-02	CAAAT	Pisum sativum	common cis-acting element in promoter and enhancer regions
Seit05_PEP-02	CCAAT	Arabidopsis thaliana	common cis-acting element in promoter and enhancer regions
Seit05_PEP-02	CAACTG	Arabidopsis thaliana	MYB binding site involved in drought-inducibility
Seit05_PEP-02	CACGAC	Zea mays	cis-acting regulatory element involved in light responsiveness
Seit05_PEP-01	CAAAT	Pisum sativum	common cis-acting element in promoter and enhancer regions
Seit05_PEP-01	CAAAT	Pisum sativum	common cis-acting element in promoter and enhancer regions
Seit05_PEP-01	CCATCTTTTT	Nicotiana tabacum	cis-acting element involved in salicylic acid responsiveness
Seit05_PEP-01	CAACGG	Hordeum vulgare	MYBHv1 binding site
Seit05_PEP-01	CTTTATCA	Pisum sativum	part of a light responsive element
Seit05_PEP-01	CCGTCC	Petroselinum crispum	cis-acting regulatory element
Seit05_PEP-01	CCGTCC	Petroselinum crispum	cis-acting regulatory element
Seit05_PEP-01	TATA	Arabidopsis thaliana	core promoter element around -30 of transcription start
Seit05_PEP-01	TATA	Arabidopsis thaliana	core promoter element around -30 of transcription start
Seit05_PEP-01	TAAAGATT	Arabidopsis thaliana	core promoter element around -30 of transcription start
Seit05_PEP-01	TATA	Arabidopsis thaliana	core promoter element around -30 of transcription start
Seit05_PEP-01	ccTATAAAaa	Arabidopsis thaliana	core promoter element around -30 of transcription start
Seit05_PEP-01	TATA	Arabidopsis thaliana	core promoter element around -30 of transcription start
Seit05_PEP-01	GCCACT	Arabidopsis thaliana	cis-acting regulatory element related to meristem expression
Seit05_PEP-01	GATAGGG	Pisum sativum	part of a light responsive element
Seit05_PEP-01	AAACCA	Zea mays	cis-acting regulatory element essential for the anaerobic induction
Seit05_PEP-01	AGAAACTT	Arabidopsis thaliana	part of a module for light response
Seit04_PEP-03	TGCCAAC	Petunia hybrida	common cis-acting element in promoter and enhancer regions
Seit04_PEP-03	CAAAT	Pisum sativum	common cis-acting element in promoter and enhancer regions
Seit04_PEP-03	CAAAT	Pisum sativum	common cis-acting element in promoter and enhancer regions
Seit04_PEP-03	CAAAT	Pisum sativum	common cis-acting element in promoter and enhancer regions
Seit04_PEP-03	GGGCGG	Oryza sativa	light responsive element
Seit04_PEP-03	CATGCATG	Helianthus annuus	cis-acting regulatory element involved in seed-specific regulation
Seit04_PEP-03	GACACGTACGT	Oryza sativa	cis-acting element involved in the abscisic acid responsiveness
Seit04_PEP-03	CAACGG	Hordeum vulgare	MYBHv1 binding site
Seit04_PEP-03	CAACGG	Hordeum vulgare	MYBHv1 binding site
Seit04_PEP-03	CGTCA	Hordeum vulgare	cis-acting regulatory element involved in the MeJA-responsiveness
Seit04_PEP-03	TGACG	Hordeum vulgare	cis-acting regulatory element involved in the MeJA-responsiveness
Seit04_PEP-03	TATACA	Helianthus annuus	core promoter element around -30 of transcription start
Seit04_PEP-03	TATA	Arabidopsis thaliana	core promoter element around -30 of transcription start
Seit04_PEP-03	TATATA	Arabidopsis thaliana	core promoter element around -30 of transcription start
Seit04_PEP-03	TATA	Arabidopsis thaliana	core promoter element around -30 of transcription start
Seit04_PEP-03	ATTATA	Brassica napus	core promoter element around -30 of transcription start
Seit04_PEP-03	TATAA	Arabidopsis thaliana	core promoter element around -30 of transcription start
Seit04_PEP-03	TATA	Arabidopsis thaliana	core promoter element around -30 of transcription start
Seit04_PEP-03	AAACCA	Zea mays	cis-acting regulatory element essential for the anaerobic induction
Seit04_PEP-03	ATTAAT	Petroselinum crispum	part of a conserved DNA module involved in light responsiveness
Seit07_MD-02	CAAAT	Pisum sativum	common cis-acting element in promoter and enhancer regions
Seit07_MD-02	CAAAT	Pisum sativum	common cis-acting element in promoter and enhancer regions
Seit07_MD-02	CAAAT	Pisum sativum	common cis-acting element in promoter and enhancer regions
Seit07_MD-02	TGCCAAC	Petunia hybrida	common cis-acting element in promoter and enhancer regions
Seit07_MD-02	CAAAT	Pisum sativum	common cis-acting element in promoter and enhancer regions
Seit07_MD-02	CTCCTGATTAGC	Zea mays	part of a light responsive element
Seit07_MD-02	GATGATGTGG	Zea mays	cis-acting regulatory element involved in zein metabolism regulation
Seit07_MD-02	TATAAAA	Pisum sativum	core promoter element around -30 of transcription start
Seit07_MD-02	TATAAA	Helianthus annuus	core promoter element around -30 of transcription start
Seit07_MD-02	TATAA	Arabidopsis thaliana	core promoter element around -30 of transcription start
Seit07_MD-02	TATA	Arabidopsis thaliana	core promoter element around -30 of transcription start
Seit07_MD-02	taTATAAAtc	Arabidopsis thaliana	core promoter element around -30 of transcription start
Seit07_MD-02	ATATAT	Brassica napus	core promoter element around -30 of transcription start
Seit07_MD-02	TATATA	Arabidopsis thaliana	core promoter element around -30 of transcription start
Seit07_MD-02	ATATAA	Brassica oleracea	core promoter element around -30 of transcription start
Seit07_MD-02	TATA	Arabidopsis thaliana	core promoter element around -30 of transcription start
Seit07_MD-02	TATAA	Arabidopsis thaliana	core promoter element around -30 of transcription start
Seit07_MD-02	TATA	Arabidopsis thaliana	core promoter element around -30 of transcription start
Seit07_MD-02	TATA	Arabidopsis thaliana	core promoter element around -30 of transcription start
Seit07_MD-02	TGATAATGT	Solanum tuberosum	part of a light responsive element
Seit07_MD-02	ATTAAT	Petroselinum crispum	part of a conserved DNA module involved in light responsiveness
Seit07_MD-02	ATTAAT	Petroselinum crispum	part of a conserved DNA module involved in light responsiveness
Seit07_MD-02	ATTAAT	Petroselinum crispum	part of a conserved DNA module involved in light responsiveness
Seit07_MD-02	AAACCA	Zea mays	cis-acting regulatory element essential for the anaerobic induction
Seit01_PEP-04	GTTTTCTTAC	Nicotiana tabacum	cis-acting element involved in defense and stress responsiveness
Seit01_PEP-04	CCAAT	Arabidopsis thaliana	common cis-acting element in promoter and enhancer regions
Seit01_PEP-04	CAAAT	Pisum sativum	common cis-acting element in promoter and enhancer regions
Seit01_PEP-04	CAAAT	Pisum sativum	common cis-acting element in promoter and enhancer regions
Seit01_PEP-04	CCAAT	Arabidopsis thaliana	common cis-acting element in promoter and enhancer regions
Seit01_PEP-04	CAAAT	Pisum sativum	common cis-acting element in promoter and enhancer regions
Seit01_PEP-04	CAAAT	Pisum sativum	common cis-acting element in promoter and enhancer regions
Seit01_PEP-04	CAAAT	Pisum sativum	common cis-acting element in promoter and enhancer regions
Seit01_PEP-04	CAAAT	Pisum sativum	common cis-acting element in promoter and enhancer regions
Seit01_PEP-04	TCTTAC	Arabidopsis thaliana	part of a light responsive element
Seit01_PEP-04	TAAGAGAGGAA	Solanum tuberosum	light responsive element
Seit01_PEP-04	ATATAT	Brassica napus	core promoter element around -30 of transcription start
Seit01_PEP-04	TATA	Arabidopsis thaliana	core promoter element around -30 of transcription start
Seit01_PEP-04	TATA	Arabidopsis thaliana	core promoter element around -30 of transcription start
Seit01_PEP-04	TATA	Arabidopsis thaliana	core promoter element around -30 of transcription start
Seit01_PEP-04	TATA	Arabidopsis thaliana	core promoter element around -30 of transcription start
Seit01_PEP-04	taTATAAAtc	Arabidopsis thaliana	core promoter element around -30 of transcription start
Seit01_PEP-04	ATATAT	Brassica napus	core promoter element around -30 of transcription start
Seit01_PEP-04	TATA	Arabidopsis thaliana	core promoter element around -30 of transcription start
Seit01_PEP-04	TATTTAAA	Arabidopsis thaliana	core promoter element around -30 of transcription start
Seit01_PEP-04	TAAAGATT	Arabidopsis thaliana	core promoter element around -30 of transcription start
Seit01_PEP-04	ccTATAAAaa	Arabidopsis thaliana	core promoter element around -30 of transcription start
Seit01_PEP-04	TATAA	Arabidopsis thaliana	core promoter element around -30 of transcription start
Seit01_PEP-04	TATA	Arabidopsis thaliana	core promoter element around -30 of transcription start
Seit.contig_RBCO-06	ATTAAT	Petroselinum crispum	part of a conserved DNA module involved in light responsiveness
Seit.contig_RBCO-06	AAACCA	Zea mays	cis-acting regulatory element essential for the anaerobic induction
Seit.contig_RBCO-06	AAACCA	Zea mays	cis-acting regulatory element essential for the anaerobic induction
Seit.contig_RBCO-06	GATAGGA	Arabidopsis thaliana	part of a light responsive element
Seit.contig_RBCO-06	AAGGATAAGG	Solanum tuberosum	part of a light responsive element
Seit.contig_RBCO-06	GATAGGA	Arabidopsis thaliana	part of a light responsive element
Seit.contig_RBCO-06	GATAGGA	Arabidopsis thaliana	part of a light responsive element
Seit.contig_RBCO-06	AATCTAATCC	Pisum sativum	part of a conserved DNA module involved in light responsiveness
Seit.contig_RBCO-06	ATATAA	Brassica oleracea	core promoter element around -30 of transcription start
Seit.contig_RBCO-06	TATA	Arabidopsis thaliana	core promoter element around -30 of transcription start
Seit.contig_RBCO-06	TATA	Arabidopsis thaliana	core promoter element around -30 of transcription start
Seit.contig_RBCO-06	TACAAAA	Oryza sativa	core promoter element around -30 of transcription start
Seit.contig_RBCO-06	ATATAT	Brassica napus	core promoter element around -30 of transcription start
Seit.contig_RBCO-06	TATATA	Arabidopsis thaliana	core promoter element around -30 of transcription start
Seit.contig_RBCO-06	TATA	Arabidopsis thaliana	core promoter element around -30 of transcription start
Seit.contig_RBCO-06	TATA	Arabidopsis thaliana	core promoter element around -30 of transcription start
Seit.contig_RBCO-06	TATA	Arabidopsis thaliana	core promoter element around -30 of transcription start
Seit.contig_RBCO-06	TATA	Arabidopsis thaliana	core promoter element around -30 of transcription start
Seit.contig_RBCO-06	TATA	Arabidopsis thaliana	core promoter element around -30 of transcription start
Seit.contig_RBCO-06	ATTATA	Brassica napus	core promoter element around -30 of transcription start
Seit.contig_RBCO-06	TATATAA	Arabidopsis thaliana	core promoter element around -30 of transcription start
Seit.contig_RBCO-06	TATATA	Arabidopsis thaliana	core promoter element around -30 of transcription start
Seit.contig_RBCO-06	ATATAT	Brassica napus	core promoter element around -30 of transcription start
Seit.contig_RBCO-06	TATA	Arabidopsis thaliana	core promoter element around -30 of transcription start
Seit.contig_RBCO-06	CAACGG	Hordeum vulgare	MYBHv1 binding site
Seit.contig_RBCO-06	CCATCTTTTT	Nicotiana tabacum	cis-acting element involved in salicylic acid responsiveness
Seit.contig_RBCO-06	CAAAT	Pisum sativum	common cis-acting element in promoter and enhancer regions
Seit.contig_RBCO-06	CCAAT	Arabidopsis thaliana	common cis-acting element in promoter and enhancer regions
Seit.contig_RBCO-06	CAAAT	Pisum sativum	common cis-acting element in promoter and enhancer regions
Seit.contig_RBCO-06	CAAAT	Pisum sativum	common cis-acting element in promoter and enhancer regions
Seit.contig_RBCO-06	AACGAC	Brassica oleracea	auxin-responsive element
Seit.contig_RBCO-06	CCTTTTG	Oryza sativa	gibberellin-responsive element
Seit02_PEP-05	TCTTAC	Arabidopsis thaliana	part of a light responsive element
Seit02_PEP-05	CCGAAA	Hordeum vulgare	cis-acting element involved in low-temperature responsiveness
Seit02_PEP-05	GGTCCAT	Nicotiana tabacum	cis-acting regulatory element involved in auxin responsiveness
Seit02_PEP-05	GGTCCAT	Nicotiana tabacum	cis-acting regulatory element involved in auxin responsiveness
Seit02_PEP-05	CATGCATG	Helianthus annuus	cis-acting regulatory element involved in seed-specific regulation
Seit02_PEP-05	GCCACT	Arabidopsis thaliana	cis-acting regulatory element related to meristem expression
Seit02_PEP-05	GCCACT	Arabidopsis thaliana	cis-acting regulatory element related to meristem expression
Seit02_PEP-05	GCCACT	Arabidopsis thaliana	cis-acting regulatory element related to meristem expression
Seit02_PEP-05	GCCACT	Arabidopsis thaliana	cis-acting regulatory element related to meristem expression
Seit02_PEP-05	GCCACT	Arabidopsis thaliana	cis-acting regulatory element related to meristem expression
Seit02_PEP-05	CAAAGATATC	Lycopersicon esculentum	cis-acting regulatory element involved in circadian control
Seit02_PEP-05	AACCTAA	Petroselinum crispum	MYB binding site involved in light responsiveness
Seit02_PEP-05	CGTCA	Hordeum vulgare	cis-acting regulatory element involved in the MeJA-responsiveness
Seit02_PEP-05	CGTCA	Hordeum vulgare	cis-acting regulatory element involved in the MeJA-responsiveness
Seit02_PEP-05	TCTGTTG	Brassica oleracea	gibberellin-responsive element
Seit02_PEP-05	TCTGTTG	Brassica oleracea	gibberellin-responsive element
Seit02_PEP-05	TCTGTTG	Brassica oleracea	gibberellin-responsive element
Seit02_PEP-05	CAAATGAA(A/G)A	Arabidopsis thaliana	part of a light responsive element
Seit02_PEP-05	ATTAAT	Petroselinum crispum	part of a conserved DNA module involved in light responsiveness
Seit02_PEP-05	ATTAAT	Petroselinum crispum	part of a conserved DNA module involved in light responsiveness
Seit02_PEP-05	ATTAAT	Petroselinum crispum	part of a conserved DNA module involved in light responsiveness
Seit02_PEP-05	ATTAAT	Petroselinum crispum	part of a conserved DNA module involved in light responsiveness
Seit02_PEP-05	CAAAT	Pisum sativum	common cis-acting element in promoter and enhancer regions
Seit02_PEP-05	CCAAT	Arabidopsis thaliana	common cis-acting element in promoter and enhancer regions
Seit02_PEP-05	CCAAT	Arabidopsis thaliana	common cis-acting element in promoter and enhancer regions
Seit02_PEP-05	CCAAT	Arabidopsis thaliana	common cis-acting element in promoter and enhancer regions
Seit02_PEP-05	CCAAT	Arabidopsis thaliana	common cis-acting element in promoter and enhancer regions
Seit02_PEP-05	TGCCAAC	Petunia hybrida	common cis-acting element in promoter and enhancer regions
Seit02_PEP-05	CAAAT	Pisum sativum	common cis-acting element in promoter and enhancer regions
Seit02_PEP-05	CCAAT	Arabidopsis thaliana	common cis-acting element in promoter and enhancer regions
Seit02_PEP-05	CCAAT	Arabidopsis thaliana	common cis-acting element in promoter and enhancer regions
Seit02_PEP-05	CAAAT	Pisum sativum	common cis-acting element in promoter and enhancer regions
Seit02_PEP-05	CAAAT	Pisum sativum	common cis-acting element in promoter and enhancer regions
Seit02_PEP-05	CAAAT	Pisum sativum	common cis-acting element in promoter and enhancer regions
Seit02_PEP-05	CCAAT	Arabidopsis thaliana	common cis-acting element in promoter and enhancer regions
Seit02_PEP-05	CCAAT	Arabidopsis thaliana	common cis-acting element in promoter and enhancer regions
Seit02_PEP-05	CAAAT	Pisum sativum	common cis-acting element in promoter and enhancer regions
Seit02_PEP-05	CAAAT	Pisum sativum	common cis-acting element in promoter and enhancer regions
Seit02_PEP-05	CAAAT	Pisum sativum	common cis-acting element in promoter and enhancer regions
Seit02_PEP-05	TGCAAATCT	Brassica juncea	common cis-acting element in promoter and enhancer regions
Seit02_PEP-05	CAAAT	Pisum sativum	common cis-acting element in promoter and enhancer regions
Seit02_PEP-05	CAAAT	Pisum sativum	common cis-acting element in promoter and enhancer regions
Seit02_PEP-05	CAAAT	Pisum sativum	common cis-acting element in promoter and enhancer regions
Seit02_PEP-05	CAAAT	Pisum sativum	common cis-acting element in promoter and enhancer regions
Seit02_PEP-05	CAAAT	Pisum sativum	common cis-acting element in promoter and enhancer regions
Seit02_PEP-05	CCAAT	Arabidopsis thaliana	common cis-acting element in promoter and enhancer regions
Seit02_PEP-05	CAAAT	Pisum sativum	common cis-acting element in promoter and enhancer regions
Seit02_PEP-05	CAAAT	Pisum sativum	common cis-acting element in promoter and enhancer regions
Seit02_PEP-05	CAAAT	Pisum sativum	common cis-acting element in promoter and enhancer regions
Seit02_PEP-05	CAAAT	Pisum sativum	common cis-acting element in promoter and enhancer regions
Seit02_PEP-05	CCAAT	Arabidopsis thaliana	common cis-acting element in promoter and enhancer regions
Seit02_PEP-05	CAAAT	Pisum sativum	common cis-acting element in promoter and enhancer regions
Seit02_PEP-05	CCAAT	Arabidopsis thaliana	common cis-acting element in promoter and enhancer regions
Seit02_PEP-05	CCAAT	Arabidopsis thaliana	common cis-acting element in promoter and enhancer regions
Seit02_PEP-05	CCAAT	Arabidopsis thaliana	common cis-acting element in promoter and enhancer regions
Seit02_PEP-05	CCAAT	Arabidopsis thaliana	common cis-acting element in promoter and enhancer regions
Seit02_PEP-05	CAAAT	Pisum sativum	common cis-acting element in promoter and enhancer regions
Seit02_PEP-05	CAAAT	Pisum sativum	common cis-acting element in promoter and enhancer regions
Seit02_PEP-05	CAACTG	Arabidopsis thaliana	MYB binding site involved in drought-inducibility
Seit02_PEP-05	CAACTG	Arabidopsis thaliana	MYB binding site involved in drought-inducibility
Seit02_PEP-05	CAACTG	Arabidopsis thaliana	MYB binding site involved in drought-inducibility
Seit02_PEP-05	CAACTG	Arabidopsis thaliana	MYB binding site involved in drought-inducibility
Seit02_PEP-05	TACGTG	Arabidopsis thaliana	cis-acting regulatory element involved in light responsiveness
Seit02_PEP-05	CACGTG	Arabidopsis thaliana	cis-acting regulatory element involved in light responsiveness
Seit02_PEP-05	CACGTC	Zea mays	cis-acting regulatory element involved in light responsiveness
Seit02_PEP-05	GCCACGTGGA	Arabidopsis thaliana	cis-acting regulatory element involved in light responsiveness
Seit02_PEP-05	atGATAAGGTC	Helianthus annuus	part of a light responsive element
Seit02_PEP-05	TCTCCCT	Spinacia oleracea	part of a light responsive element
Seit02_PEP-05	ACGTG	Arabidopsis thaliana	cis-acting element involved in the abscisic acid responsiveness
Seit02_PEP-05	ACGTG	Arabidopsis thaliana	cis-acting element involved in the abscisic acid responsiveness
Seit02_PEP-05	CACGTG	Arabidopsis thaliana	cis-acting element involved in the abscisic acid responsiveness
Seit02_PEP-05	ACGTG	Arabidopsis thaliana	cis-acting element involved in the abscisic acid responsiveness
Seit02_PEP-05	ACGTG	Arabidopsis thaliana	cis-acting element involved in the abscisic acid responsiveness
Seit02_PEP-05	ACGTG	Arabidopsis thaliana	cis-acting element involved in the abscisic acid responsiveness
Seit02_PEP-05	CCGTCC	Petroselinum crispum	cis-acting regulatory element
Seit02_PEP-05	GGTTAA	Arabidopsis thaliana	light responsive element
Seit02_PEP-05	GGTTAA	Arabidopsis thaliana	light responsive element
Seit02_PEP-05	AACGAC	Brassica oleracea	auxin-responsive element
Seit02_PEP-05	CACGTT	Pisum sativum	cis-acting regulatory element involved in light responsiveness
Seit02_PEP-05	CACGTG	Pisum sativum	cis-acting regulatory element involved in light responsiveness
Seit02_PEP-05	CACGTT	Pisum sativum	cis-acting regulatory element involved in light responsiveness
Seit02_PEP-05	AAACCA	Zea mays	cis-acting regulatory element essential for the anaerobic induction
Seit02_PEP-05	AAACCA	Zea mays	cis-acting regulatory element essential for the anaerobic induction
Seit02_PEP-05	AAACCA	Zea mays	cis-acting regulatory element essential for the anaerobic induction
Seit02_PEP-05	AGAAACAA	Arabidopsis thaliana	part of a module for light response
Seit02_PEP-05	TATAAAA	Pisum sativum	core promoter element around -30 of transcription start
Seit02_PEP-05	TATAAA	Helianthus annuus	core promoter element around -30 of transcription start
Seit02_PEP-05	TATAA	Arabidopsis thaliana	core promoter element around -30 of transcription start
Seit02_PEP-05	TATA	Arabidopsis thaliana	core promoter element around -30 of transcription start
Seit02_PEP-05	TATA	Arabidopsis thaliana	core promoter element around -30 of transcription start
Seit02_PEP-05	ATATAT	Brassica napus	core promoter element around -30 of transcription start
Seit02_PEP-05	TATA	Arabidopsis thaliana	core promoter element around -30 of transcription start
Seit02_PEP-05	TACAAAA	Oryza sativa	core promoter element around -30 of transcription start
Seit02_PEP-05	TATAA	Arabidopsis thaliana	core promoter element around -30 of transcription start
Seit02_PEP-05	TATA	Arabidopsis thaliana	core promoter element around -30 of transcription start
Seit02_PEP-05	TATA	Arabidopsis thaliana	core promoter element around -30 of transcription start
Seit02_PEP-05	TACAAAA	Oryza sativa	core promoter element around -30 of transcription start
Seit02_PEP-05	TATATAA	Arabidopsis thaliana	core promoter element around -30 of transcription start
Seit02_PEP-05	TATATA	Arabidopsis thaliana	core promoter element around -30 of transcription start
Seit02_PEP-05	TATA	Arabidopsis thaliana	core promoter element around -30 of transcription start
Seit02_PEP-05	TATA	Arabidopsis thaliana	core promoter element around -30 of transcription start
Seit02_PEP-05	TATA	Arabidopsis thaliana	core promoter element around -30 of transcription start
Seit02_PEP-05	TATAAA	Helianthus annuus	core promoter element around -30 of transcription start
Seit02_PEP-05	TATAA	Arabidopsis thaliana	core promoter element around -30 of transcription start
Seit02_PEP-05	TATA	Arabidopsis thaliana	core promoter element around -30 of transcription start
Seit02_PEP-05	ATATAT	Brassica napus	core promoter element around -30 of transcription start
Seit02_PEP-05	TATA	Arabidopsis thaliana	core promoter element around -30 of transcription start
Seit02_PEP-05	TATACA	Helianthus annuus	core promoter element around -30 of transcription start
Seit02_PEP-05	TATA	Arabidopsis thaliana	core promoter element around -30 of transcription start
Seit02_PEP-05	TATA	Arabidopsis thaliana	core promoter element around -30 of transcription start
Seit02_PEP-05	GATGACATGG	Zea mays	cis-acting regulatory element involved in zein metabolism regulation
Seit02_PEP-05	TGACG	Hordeum vulgare	cis-acting regulatory element involved in the MeJA-responsiveness
Seit02_PEP-05	TGACG	Hordeum vulgare	cis-acting regulatory element involved in the MeJA-responsiveness
Seit09_MD-01	CACGTC	Zea mays	cis-acting regulatory element involved in light responsiveness
Seit09_MD-01	TACGTG	Arabidopsis thaliana	cis-acting regulatory element involved in light responsiveness
Seit09_MD-01	CAACTG	Arabidopsis thaliana	MYB binding site involved in drought-inducibility
Seit09_MD-01	CAACTG	Arabidopsis thaliana	MYB binding site involved in drought-inducibility
Seit09_MD-01	CAAAT	Pisum sativum	common cis-acting element in promoter and enhancer regions
Seit09_MD-01	GACACGTGGC	Triticum aestivum	cis-acting element involved in the abscisic acid responsiveness
Seit09_MD-01	ACGTG	Arabidopsis thaliana	cis-acting element involved in the abscisic acid responsiveness
Seit09_MD-01	ACGTG	Arabidopsis thaliana	cis-acting element involved in the abscisic acid responsiveness
Seit09_MD-01	ACGTG	Arabidopsis thaliana	cis-acting element involved in the abscisic acid responsiveness
Seit09_MD-01	GCCACT	Arabidopsis thaliana	cis-acting regulatory element related to meristem expression
Seit09_MD-01	GCCACT	Arabidopsis thaliana	cis-acting regulatory element related to meristem expression
Seit09_MD-01	GTTTTCTTAC	Nicotiana tabacum	cis-acting element involved in defense and stress responsiveness
Seit09_MD-01	CGTCA	Hordeum vulgare	cis-acting regulatory element involved in the MeJA-responsiveness
Seit09_MD-01	CGTCA	Hordeum vulgare	cis-acting regulatory element involved in the MeJA-responsiveness
Seit09_MD-01	CGTCA	Hordeum vulgare	cis-acting regulatory element involved in the MeJA-responsiveness
Seit09_MD-01	CGTCA	Hordeum vulgare	cis-acting regulatory element involved in the MeJA-responsiveness
Seit09_MD-01	CAACGG	Hordeum vulgare	MYBHv1 binding site
Seit09_MD-01	CACTATCTAAC	Pisum sativum	part of a conserved DNA module array (CMA3)
Seit09_MD-01	TGACG	Hordeum vulgare	cis-acting regulatory element involved in the MeJA-responsiveness
Seit09_MD-01	TGACG	Hordeum vulgare	cis-acting regulatory element involved in the MeJA-responsiveness
Seit09_MD-01	TGACG	Hordeum vulgare	cis-acting regulatory element involved in the MeJA-responsiveness
Seit09_MD-01	TGACG	Hordeum vulgare	cis-acting regulatory element involved in the MeJA-responsiveness
Seit09_MD-01	AAACCA	Zea mays	cis-acting regulatory element essential for the anaerobic induction
Seit09_MD-01	CACGTT	Pisum sativum	cis-acting regulatory element involved in light responsiveness
Seit05_PEP-02	AACCCGG	Arabidopsis thaliana	cis-acting element involved in the abscisic acid responsiveness
Seit05_PEP-02	CAAAT	Pisum sativum	common cis-acting element in promoter and enhancer regions
Seit05_PEP-02	CCAAT	Arabidopsis thaliana	common cis-acting element in promoter and enhancer regions
Seit05_PEP-02	CAACTG	Arabidopsis thaliana	MYB binding site involved in drought-inducibility
Seit05_PEP-02	CTAACGTATT	Petroselinum crispum	cis-acting element involved in light responsiveness
Seit05_PEP-02	CACGAC	Zea mays	cis-acting regulatory element involved in light responsiveness
Seit05_PEP-02	TACAAAA	Oryza sativa	core promoter element around -30 of transcription start
Seit05_PEP-02	TACAAAA	Oryza sativa	core promoter element around -30 of transcription start
Seit05_PEP-01	AGAAACTT	Arabidopsis thaliana	part of a module for light response
Seit05_PEP-01	CAAAT	Pisum sativum	common cis-acting element in promoter and enhancer regions
Seit05_PEP-01	CAAAT	Pisum sativum	common cis-acting element in promoter and enhancer regions
Seit05_PEP-01	GATAGGG	Pisum sativum	part of a light responsive element
Seit05_PEP-01	CCATCTTTTT	Nicotiana tabacum	cis-acting element involved in salicylic acid responsiveness
Seit05_PEP-01	GCCACT	Arabidopsis thaliana	cis-acting regulatory element related to meristem expression
Seit05_PEP-01	CAACGG	Hordeum vulgare	MYBHv1 binding site
Seit05_PEP-01	CTTTATCA	Pisum sativum	part of a light responsive element
Seit05_PEP-01	TATA	Arabidopsis thaliana	core promoter element around -30 of transcription start
Seit05_PEP-01	TATA	Arabidopsis thaliana	core promoter element around -30 of transcription start
Seit05_PEP-01	TAAAGATT	Arabidopsis thaliana	core promoter element around -30 of transcription start
Seit05_PEP-01	TATA	Arabidopsis thaliana	core promoter element around -30 of transcription start
Seit05_PEP-01	ccTATAAAaa	Arabidopsis thaliana	core promoter element around -30 of transcription start
Seit05_PEP-01	TATA	Arabidopsis thaliana	core promoter element around -30 of transcription start
Seit05_PEP-01	CCGTCC	Petroselinum crispum	cis-acting regulatory element
Seit05_PEP-01	CCGTCC	Petroselinum crispum	cis-acting regulatory element
Seit05_PEP-01	AAACCA	Zea mays	cis-acting regulatory element essential for the anaerobic induction
Seit05_NADP-04	CAAAT	Pisum sativum	common cis-acting element in promoter and enhancer regions
Seit05_NADP-04	CAAAT	Pisum sativum	common cis-acting element in promoter and enhancer regions
Seit05_NADP-04	CAAAT	Pisum sativum	common cis-acting element in promoter and enhancer regions
Seit05_NADP-04	CAAAT	Pisum sativum	common cis-acting element in promoter and enhancer regions
Seit05_NADP-04	CACGTT	Pisum sativum	cis-acting regulatory element involved in light responsiveness
Seit05_NADP-04	CACGTG	Pisum sativum	cis-acting regulatory element involved in light responsiveness
Seit05_NADP-04	AAACCA	Zea mays	cis-acting regulatory element essential for the anaerobic induction
Seit05_NADP-04	ACGTG	Arabidopsis thaliana	cis-acting element involved in the abscisic acid responsiveness
Seit05_NADP-04	CACGTG	Arabidopsis thaliana	cis-acting element involved in the abscisic acid responsiveness
Seit05_NADP-04	ACGTG	Arabidopsis thaliana	cis-acting element involved in the abscisic acid responsiveness
Seit05_NADP-04	CACGAC	Zea mays	cis-acting regulatory element involved in light responsiveness
Seit05_NADP-04	CACGTG	Arabidopsis thaliana	cis-acting regulatory element involved in light responsiveness
Seit05_NADP-04	GGTTAA	Arabidopsis thaliana	light responsive element
Seit05_NADP-04	ATATAT	Brassica napus	core promoter element around -30 of transcription start
Seit05_NADP-04	TATA	Arabidopsis thaliana	core promoter element around -30 of transcription start
Seit05_NADP-04	TATAA	Arabidopsis thaliana	core promoter element around -30 of transcription start
Seit05_NADP-04	TATA	Arabidopsis thaliana	core promoter element around -30 of transcription start
Seit05_NADP-04	TACATAAA	Oryza sativa	core promoter element around -30 of transcription start
Seit05_NADP-04	TATAA	Arabidopsis thaliana	core promoter element around -30 of transcription start
Seit05_NADP-04	TATA	Arabidopsis thaliana	core promoter element around -30 of transcription start
Seit05_NADP-04	TATA	Arabidopsis thaliana	core promoter element around -30 of transcription start
Seit05_NADP-04	CCGTCC	Petroselinum crispum	cis-acting regulatory element
Seit05_NADP-04	TGACG	Hordeum vulgare	cis-acting regulatory element involved in the MeJA-responsiveness
Seit05_NADP-04	CGTCA	Hordeum vulgare	cis-acting regulatory element involved in the MeJA-responsiveness
Seit05_NADP-05	GTTGACGTGA	Zea mays	cis-acting regulatory element involved in zein metabolism regulation
Seit05_NADP-05	CACGTC	Zea mays	cis-acting regulatory element involved in light responsiveness
Seit05_NADP-05	CCAAT	Arabidopsis thaliana	common cis-acting element in promoter and enhancer regions
Seit05_NADP-05	CCAAT	Arabidopsis thaliana	common cis-acting element in promoter and enhancer regions
Seit05_NADP-05	CAAAT	Pisum sativum	common cis-acting element in promoter and enhancer regions
Seit05_NADP-05	ACGTG	Arabidopsis thaliana	cis-acting element involved in the abscisic acid responsiveness
Seit05_NADP-05	ACGTG	Arabidopsis thaliana	cis-acting element involved in the abscisic acid responsiveness
Seit05_NADP-05	CAACTG	Arabidopsis thaliana	MYB binding site involved in drought-inducibility
Seit05_NADP-05	CAACTG	Arabidopsis thaliana	MYB binding site involved in drought-inducibility
Seit05_NADP-05	CACGTT	Pisum sativum	cis-acting regulatory element involved in light responsiveness
Seit05_NADP-05	AACCTAA	Petroselinum crispum	MYB binding site involved in light responsiveness
Seit05_NADP-05	GGTTAA	Arabidopsis thaliana	light responsive element
Seit05_NADP-05	motif_sequence	organism	short_function
Seit05_NADP-05	TGACG	Hordeum vulgare	cis-acting regulatory element involved in the MeJA-responsiveness
Seit05_NADP-05	CGTCA	Hordeum vulgare	cis-acting regulatory element involved in the MeJA-responsiveness
Seit05_NADP-05	AAACCA	Zea mays	cis-acting regulatory element essential for the anaerobic induction
Seit05_NADP-06	GCCACT	Arabidopsis thaliana	cis-acting regulatory element related to meristem expression
Seit05_NADP-06	TCTGTTG	Brassica oleracea	gibberellin-responsive element
Seit05_NADP-06	GATAGGG	Pisum sativum	part of a light responsive element
Seit05_NADP-06	CACGTC	Zea mays	cis-acting regulatory element involved in light responsiveness
Seit05_NADP-06	CCACGTAA	Brassica napus	cis-acting regulatory element involved in light responsiveness
Seit05_NADP-06	TACGTG	Arabidopsis thaliana	cis-acting regulatory element involved in light responsiveness
Seit05_NADP-06	CACGTC	Zea mays	cis-acting regulatory element involved in light responsiveness
Seit05_NADP-06	CCCCCG	Zea mays	enhancer-like element involved in anoxic specific inducibility
Seit05_NADP-06	CAACTG	Arabidopsis thaliana	MYB binding site involved in drought-inducibility
Seit05_NADP-06	GCCGCGTGGC	Oryza sativa	cis-acting element involved in the abscisic acid responsiveness
Seit05_NADP-06	ACGTG	Arabidopsis thaliana	cis-acting element involved in the abscisic acid responsiveness
Seit05_NADP-06	ACGTG	Arabidopsis thaliana	cis-acting element involved in the abscisic acid responsiveness
Seit05_NADP-06	GCAACGTGTC	Hordeum vulgare	cis-acting element involved in the abscisic acid responsiveness
Seit05_NADP-06	ACGTG	Arabidopsis thaliana	cis-acting element involved in the abscisic acid responsiveness
Seit05_NADP-06	TGACG	Hordeum vulgare	cis-acting regulatory element involved in the MeJA-responsiveness
Seit05_NADP-06	CGTCA	Hordeum vulgare	cis-acting regulatory element involved in the MeJA-responsiveness
Seit05_NADP-06	GGGCGG	Oryza sativa	light responsive element
Seit05_NADP-06	GGGCGG	Oryza sativa	light responsive element
Seit05_NADP-06	GATGACATGG	Zea mays	cis-acting regulatory element involved in zein metabolism regulation
Seit05_NADP-06	CCAAT	Arabidopsis thaliana	common cis-acting element in promoter and enhancer regions
Seit05_NADP-06	CAAAT	Pisum sativum	common cis-acting element in promoter and enhancer regions
Seit05_NADP-06	CAAAT	Pisum sativum	common cis-acting element in promoter and enhancer regions
Seit05_NADP-06	gGTACGTGGCG	Oryza sativa	cis-acting regulatory element root specific
Seit04_PEP-03	CAACGG	Hordeum vulgare	MYBHv1 binding site
Seit04_PEP-03	CAACGG	Hordeum vulgare	MYBHv1 binding site
Seit04_PEP-03	GACACGTACGT	Oryza sativa	cis-acting element involved in the abscisic acid responsiveness
Seit04_PEP-03	CATGCATG	Helianthus annuus	cis-acting regulatory element involved in seed-specific regulation
Seit04_PEP-03	CGTCA	Hordeum vulgare	cis-acting regulatory element involved in the MeJA-responsiveness
Seit04_PEP-03	TGACG	Hordeum vulgare	cis-acting regulatory element involved in the MeJA-responsiveness
Seit04_PEP-03	GGGCGG	Oryza sativa	light responsive element
Seit04_PEP-03	TATACA	Helianthus annuus	core promoter element around -30 of transcription start
Seit04_PEP-03	TATA	Arabidopsis thaliana	core promoter element around -30 of transcription start
Seit04_PEP-03	TATATA	Arabidopsis thaliana	core promoter element around -30 of transcription start
Seit04_PEP-03	TATA	Arabidopsis thaliana	core promoter element around -30 of transcription start
Seit04_PEP-03	ATTATA	Brassica napus	core promoter element around -30 of transcription start
Seit04_PEP-03	TATAA	Arabidopsis thaliana	core promoter element around -30 of transcription start
Seit04_PEP-03	TATA	Arabidopsis thaliana	core promoter element around -30 of transcription start
Seit04_PEP-03	TGCCAAC	Petunia hybrida	common cis-acting element in promoter and enhancer regions
Seit04_PEP-03	CAAAT	Pisum sativum	common cis-acting element in promoter and enhancer regions
Seit04_PEP-03	CAAAT	Pisum sativum	common cis-acting element in promoter and enhancer regions
Seit04_PEP-03	CAAAT	Pisum sativum	common cis-acting element in promoter and enhancer regions
Seit04_PEP-03	AAACCA	Zea mays	cis-acting regulatory element essential for the anaerobic induction
Seit04_PEP-03	ATTAAT	Petroselinum crispum	part of a conserved DNA module involved in light responsiveness
Seit04_NADP-03	TAAGAGAGGAA	Solanum tuberosum	light responsive element
Seit04_NADP-03	AAGGATAAGG	Solanum tuberosum	part of a light responsive element
Seit04_NADP-03	AACCTAA	Petroselinum crispum	MYB binding site involved in light responsiveness
Seit04_NADP-03	TATCCCA	Oryza sativa	cis-acting element involved in gibberellin-responsiveness
Seit04_NADP-03	CCAAT	Arabidopsis thaliana	common cis-acting element in promoter and enhancer regions
Seit04_NADP-03	CAAAT	Pisum sativum	common cis-acting element in promoter and enhancer regions
Seit04_NADP-03	CAAAT	Pisum sativum	common cis-acting element in promoter and enhancer regions
Seit04_NADP-03	CCAAT	Arabidopsis thaliana	common cis-acting element in promoter and enhancer regions
Seit04_NADP-03	CAACTG	Arabidopsis thaliana	MYB binding site involved in drought-inducibility
Seit04_NADP-03	TATA	Arabidopsis thaliana	core promoter element around -30 of transcription start
Seit04_NADP-03	TATACA	Helianthus annuus	core promoter element around -30 of transcription start
Seit04_NADP-03	TATA	Arabidopsis thaliana	core promoter element around -30 of transcription start
Seit04_NADP-03	TATA	Arabidopsis thaliana	core promoter element around -30 of transcription start
Seit07_MD-02	GATGATGTGG	Zea mays	cis-acting regulatory element involved in zein metabolism regulation
Seit07_MD-02	CAAAT	Pisum sativum	common cis-acting element in promoter and enhancer regions
Seit07_MD-02	CAAAT	Pisum sativum	common cis-acting element in promoter and enhancer regions
Seit07_MD-02	CAAAT	Pisum sativum	common cis-acting element in promoter and enhancer regions
Seit07_MD-02	TGCCAAC	Petunia hybrida	common cis-acting element in promoter and enhancer regions
Seit07_MD-02	CAAAT	Pisum sativum	common cis-acting element in promoter and enhancer regions
Seit07_MD-02	TGATAATGT	Solanum tuberosum	part of a light responsive element
Seit07_MD-02	CTCCTGATTAGC	Zea mays	part of a light responsive element
Seit07_MD-02	ATTAAT	Petroselinum crispum	part of a conserved DNA module involved in light responsiveness
Seit07_MD-02	ATTAAT	Petroselinum crispum	part of a conserved DNA module involved in light responsiveness
Seit07_MD-02	ATTAAT	Petroselinum crispum	part of a conserved DNA module involved in light responsiveness
Seit07_MD-02	TATAAAA	Pisum sativum	core promoter element around -30 of transcription start
Seit07_MD-02	TATAAA	Helianthus annuus	core promoter element around -30 of transcription start
Seit07_MD-02	TATAA	Arabidopsis thaliana	core promoter element around -30 of transcription start
Seit07_MD-02	TATA	Arabidopsis thaliana	core promoter element around -30 of transcription start
Seit07_MD-02	taTATAAAtc	Arabidopsis thaliana	core promoter element around -30 of transcription start
Seit07_MD-02	ATATAT	Brassica napus	core promoter element around -30 of transcription start
Seit07_MD-02	TATATA	Arabidopsis thaliana	core promoter element around -30 of transcription start
Seit07_MD-02	ATATAA	Brassica oleracea	core promoter element around -30 of transcription start
Seit07_MD-02	TATA	Arabidopsis thaliana	core promoter element around -30 of transcription start
Seit07_MD-02	TATAA	Arabidopsis thaliana	core promoter element around -30 of transcription start
Seit07_MD-02	TATA	Arabidopsis thaliana	core promoter element around -30 of transcription start
Seit07_MD-02	TATA	Arabidopsis thaliana	core promoter element around -30 of transcription start
Seit07_MD-02	AAACCA	Zea mays	cis-acting regulatory element essential for the anaerobic induction
Seit01_PEP-04	GTTTTCTTAC	Nicotiana tabacum	cis-acting element involved in defense and stress responsiveness
Seit01_PEP-04	ATATAT	Brassica napus	core promoter element around -30 of transcription start
Seit01_PEP-04	TATA	Arabidopsis thaliana	core promoter element around -30 of transcription start
Seit01_PEP-04	TATA	Arabidopsis thaliana	core promoter element around -30 of transcription start
Seit01_PEP-04	TATA	Arabidopsis thaliana	core promoter element around -30 of transcription start
Seit01_PEP-04	TATA	Arabidopsis thaliana	core promoter element around -30 of transcription start
Seit01_PEP-04	taTATAAAtc	Arabidopsis thaliana	core promoter element around -30 of transcription start
Seit01_PEP-04	ATATAT	Brassica napus	core promoter element around -30 of transcription start
Seit01_PEP-04	TATA	Arabidopsis thaliana	core promoter element around -30 of transcription start
Seit01_PEP-04	TATTTAAA	Arabidopsis thaliana	core promoter element around -30 of transcription start
Seit01_PEP-04	TAAAGATT	Arabidopsis thaliana	core promoter element around -30 of transcription start
Seit01_PEP-04	ccTATAAAaa	Arabidopsis thaliana	core promoter element around -30 of transcription start
Seit01_PEP-04	TATAA	Arabidopsis thaliana	core promoter element around -30 of transcription start
Seit01_PEP-04	TATA	Arabidopsis thaliana	core promoter element around -30 of transcription start
Seit01_PEP-04	TAAGAGAGGAA	Solanum tuberosum	light responsive element
Seit01_PEP-04	TCTTAC	Arabidopsis thaliana	part of a light responsive element
Seit01_PEP-04	CCAAT	Arabidopsis thaliana	common cis-acting element in promoter and enhancer regions
Seit01_PEP-04	CAAAT	Pisum sativum	common cis-acting element in promoter and enhancer regions
Seit01_PEP-04	CAAAT	Pisum sativum	common cis-acting element in promoter and enhancer regions
Seit01_PEP-04	CCAAT	Arabidopsis thaliana	common cis-acting element in promoter and enhancer regions
Seit01_PEP-04	CAAAT	Pisum sativum	common cis-acting element in promoter and enhancer regions
Seit01_PEP-04	CAAAT	Pisum sativum	common cis-acting element in promoter and enhancer regions
Seit01_PEP-04	CAAAT	Pisum sativum	common cis-acting element in promoter and enhancer regions
Seit01_PEP-04	CAAAT	Pisum sativum	common cis-acting element in promoter and enhancer regions
Seit03_PPDK-01	TACGTG	Arabidopsis thaliana	cis-acting regulatory element involved in light responsiveness
Seit03_PPDK-01	CACGTC	Zea mays	cis-acting regulatory element involved in light responsiveness
Seit03_PPDK-01	TACGTG	Arabidopsis thaliana	cis-acting regulatory element involved in light responsiveness
Seit03_PPDK-01	CACGTC	Zea mays	cis-acting regulatory element involved in light responsiveness
Seit03_PPDK-01	CCAAT	Arabidopsis thaliana	common cis-acting element in promoter and enhancer regions
Seit03_PPDK-01	CCAAT	Arabidopsis thaliana	common cis-acting element in promoter and enhancer regions
Seit03_PPDK-01	CGTACGTGCA	Hordeum vulgare	cis-acting element involved in the abscisic acid responsiveness
Seit03_PPDK-01	ACGTG	Arabidopsis thaliana	cis-acting element involved in the abscisic acid responsiveness
Seit03_PPDK-01	ACGTG	Arabidopsis thaliana	cis-acting element involved in the abscisic acid responsiveness
Seit03_PPDK-01	ACGTG	Arabidopsis thaliana	cis-acting element involved in the abscisic acid responsiveness
Seit03_PPDK-01	ACGTG	Arabidopsis thaliana	cis-acting element involved in the abscisic acid responsiveness
Seit03_PPDK-01	CGTACGTGCA	Hordeum vulgare	cis-acting element involved in the abscisic acid responsiveness
Seit03_PPDK-01	CGCACGTGTC	Hordeum vulgare	cis-acting element involved in the abscisic acid responsiveness
Seit03_PPDK-01	ACGTG	Arabidopsis thaliana	cis-acting element involved in the abscisic acid responsiveness
Seit03_PPDK-01	ACGTG	Arabidopsis thaliana	cis-acting element involved in the abscisic acid responsiveness
Seit03_PPDK-01	CACGTT	Pisum sativum	cis-acting regulatory element involved in light responsiveness
Seit03_PPDK-01	CACGTT	Pisum sativum	cis-acting regulatory element involved in light responsiveness
Seit03_PPDK-01	AATCTAATCC	Pisum sativum	part of a conserved DNA module involved in light responsiveness
Seit03_PPDK-01	TGAGTCA	Oryza sativa	cis-regulatory element involved in endosperm expression
Seit03_PPDK-01	TATA	Arabidopsis thaliana	core promoter element around -30 of transcription start
Seit03_PPDK-01	TGACG	Hordeum vulgare	cis-acting regulatory element involved in the MeJA-responsiveness
Seit03_PPDK-01	TGACG	Hordeum vulgare	cis-acting regulatory element involved in the MeJA-responsiveness
Seit03_PPDK-01	CGTCA	Hordeum vulgare	cis-acting regulatory element involved in the MeJA-responsiveness
Seit03_PPDK-01	CGTCA	Hordeum vulgare	cis-acting regulatory element involved in the MeJA-responsiveness
Seit03_NADP-02	CAACGG	Hordeum vulgare	MYBHv1 binding site
Seit03_NADP-02	CCCCCG	Zea mays	enhancer-like element involved in anoxic specific inducibility
Seit03_NADP-02	GCGACGTACC	Petroselinum crispum	cis-acting element involved in light responsiveness
Seit03_NADP-02	CCAAT	Arabidopsis thaliana	common cis-acting element in promoter and enhancer regions
Seit03_NADP-02	CAAAT	Pisum sativum	common cis-acting element in promoter and enhancer regions
Seit03_NADP-02	GCCGCGTGGC	Oryza sativa	cis-acting element involved in the abscisic acid responsiveness
Seit03_NADP-02	TGACG	Hordeum vulgare	cis-acting regulatory element involved in the MeJA-responsiveness
Seit03_NADP-02	TGACG	Hordeum vulgare	cis-acting regulatory element involved in the MeJA-responsiveness
Seit03_NADP-02	TGACG	Hordeum vulgare	cis-acting regulatory element involved in the MeJA-responsiveness
Seit03_NADP-02	CGTCA	Hordeum vulgare	cis-acting regulatory element involved in the MeJA-responsiveness
Seit03_NADP-02	CGTCA	Hordeum vulgare	cis-acting regulatory element involved in the MeJA-responsiveness
Seit03_NADP-02	CGTCA	Hordeum vulgare	cis-acting regulatory element involved in the MeJA-responsiveness
Seit03_NADP-02	ATTAAT	Petroselinum crispum	part of a conserved DNA module involved in light responsiveness
Seit03_NADP-02	TATA	Arabidopsis thaliana	core promoter element around -30 of transcription start
Seit03_NADP-02	TATA	Arabidopsis thaliana	core promoter element around -30 of transcription start
Seit03_RBCO-05	CGTCA	Hordeum vulgare	cis-acting regulatory element involved in the MeJA-responsiveness
Seit03_RBCO-05	CGTCA	Hordeum vulgare	cis-acting regulatory element involved in the MeJA-responsiveness
Seit03_RBCO-05	CGTCA	Hordeum vulgare	cis-acting regulatory element involved in the MeJA-responsiveness
Seit03_RBCO-05	TGACG	Hordeum vulgare	cis-acting regulatory element involved in the MeJA-responsiveness
Seit03_RBCO-05	TGACG	Hordeum vulgare	cis-acting regulatory element involved in the MeJA-responsiveness
Seit03_RBCO-05	TGACG	Hordeum vulgare	cis-acting regulatory element involved in the MeJA-responsiveness
Seit03_RBCO-05	ATATAA	Brassica oleracea	core promoter element around -30 of transcription start
Seit03_RBCO-05	TATA	Arabidopsis thaliana	core promoter element around -30 of transcription start
Seit03_RBCO-05	ATATAT	Brassica napus	core promoter element around -30 of transcription start
Seit03_RBCO-05	TATA	Arabidopsis thaliana	core promoter element around -30 of transcription start
Seit03_RBCO-05	CAACGG	Hordeum vulgare	MYBHv1 binding site
Seit03_RBCO-05	TACGTG	Arabidopsis thaliana	cis-acting regulatory element involved in light responsiveness
Seit03_RBCO-05	GATGACATGG	Zea mays	cis-acting regulatory element involved in zein metabolism regulation
Seit03_RBCO-05	CAACTG	Arabidopsis thaliana	MYB binding site involved in drought-inducibility
Seit03_RBCO-05	AACGAC	Brassica oleracea	auxin-responsive element
Seit03_RBCO-05	GACACGTATG	Petroselinum crispum	cis-acting element involved in light responsiveness
Seit03_RBCO-05	GCAACGTGTC	Hordeum vulgare	cis-acting element involved in the abscisic acid responsiveness
Seit03_RBCO-05	GACACGTACGT	Oryza sativa	cis-acting element involved in the abscisic acid responsiveness
Seit03_RBCO-05	ACGTG	Arabidopsis thaliana	cis-acting element involved in the abscisic acid responsiveness
Seit03_RBCO-03	AAACCA	Zea mays	cis-acting regulatory element essential for the anaerobic induction
Seit03_RBCO-03	AAACCA	Zea mays	cis-acting regulatory element essential for the anaerobic induction
Seit03_RBCO-03	TGACG	Hordeum vulgare	cis-acting regulatory element involved in the MeJA-responsiveness
Seit03_RBCO-03	CGTCA	Hordeum vulgare	cis-acting regulatory element involved in the MeJA-responsiveness
Seit03_RBCO-03	ATTAAT	Petroselinum crispum	part of a conserved DNA module involved in light responsiveness
Seit03_RBCO-03	ccTATAAAaa	Arabidopsis thaliana	core promoter element around -30 of transcription start
Seit03_RBCO-03	TATAAAA	Pisum sativum	core promoter element around -30 of transcription start
Seit03_RBCO-03	TATAAA	Helianthus annuus	core promoter element around -30 of transcription start
Seit03_RBCO-03	TATAA	Arabidopsis thaliana	core promoter element around -30 of transcription start
Seit03_RBCO-03	TATA	Arabidopsis thaliana	core promoter element around -30 of transcription start
Seit03_RBCO-03	ATATAT	Brassica napus	core promoter element around -30 of transcription start
Seit03_RBCO-03	TATA	Arabidopsis thaliana	core promoter element around -30 of transcription start
Seit03_RBCO-03	TATA	Arabidopsis thaliana	core promoter element around -30 of transcription start
Seit03_RBCO-03	CACGTGAAA	Pisum sativum	cis-acting regulatory element involved in light responsiveness
Seit03_RBCO-03	CACGTG	Pisum sativum	cis-acting regulatory element involved in light responsiveness
Seit03_RBCO-03	GCCACT	Arabidopsis thaliana	cis-acting regulatory element related to meristem expression
Seit03_RBCO-03	CAAAT	Pisum sativum	common cis-acting element in promoter and enhancer regions
Seit03_RBCO-03	CAAAT	Pisum sativum	common cis-acting element in promoter and enhancer regions
Seit03_RBCO-03	CAAAT	Pisum sativum	common cis-acting element in promoter and enhancer regions
Seit03_RBCO-03	CAAAT	Pisum sativum	common cis-acting element in promoter and enhancer regions
Seit03_RBCO-03	CAAAT	Pisum sativum	common cis-acting element in promoter and enhancer regions
Seit03_RBCO-03	CCAAT	Arabidopsis thaliana	common cis-acting element in promoter and enhancer regions
Seit03_RBCO-03	CAAAT	Pisum sativum	common cis-acting element in promoter and enhancer regions
Seit03_RBCO-03	CCAAT	Arabidopsis thaliana	common cis-acting element in promoter and enhancer regions
Seit03_RBCO-03	CAAAT	Pisum sativum	common cis-acting element in promoter and enhancer regions
Seit03_RBCO-03	CCAAT	Arabidopsis thaliana	common cis-acting element in promoter and enhancer regions
Seit03_RBCO-03	CACGTG	Arabidopsis thaliana	cis-acting element involved in the abscisic acid responsiveness
Seit03_RBCO-03	ACGTG	Arabidopsis thaliana	cis-acting element involved in the abscisic acid responsiveness
Seit03_RBCO-03	CGTACGTGCA	Hordeum vulgare	cis-acting element involved in the abscisic acid responsiveness
Seit03_RBCO-03	ACGTG	Arabidopsis thaliana	cis-acting element involved in the abscisic acid responsiveness
Seit03_RBCO-03	CACGTG	Arabidopsis thaliana	cis-acting regulatory element involved in light responsiveness
Seit03_RBCO-03	TACGTG	Arabidopsis thaliana	cis-acting regulatory element involved in light responsiveness
Seit03_RBCO-04	CACGTG	Arabidopsis thaliana	cis-acting regulatory element involved in light responsiveness
Seit03_RBCO-04	TACGTG	Arabidopsis thaliana	cis-acting regulatory element involved in light responsiveness
Seit03_RBCO-04	CACGTG	Arabidopsis thaliana	cis-acting element involved in the abscisic acid responsiveness
Seit03_RBCO-04	ACGTG	Arabidopsis thaliana	cis-acting element involved in the abscisic acid responsiveness
Seit03_RBCO-04	CGTACGTGCA	Hordeum vulgare	cis-acting element involved in the abscisic acid responsiveness
Seit03_RBCO-04	ACGTG	Arabidopsis thaliana	cis-acting element involved in the abscisic acid responsiveness
Seit03_RBCO-04	CAAAT	Pisum sativum	common cis-acting element in promoter and enhancer regions
Seit03_RBCO-04	CAAAT	Pisum sativum	common cis-acting element in promoter and enhancer regions
Seit03_RBCO-04	CAAAT	Pisum sativum	common cis-acting element in promoter and enhancer regions
Seit03_RBCO-04	CAAAT	Pisum sativum	common cis-acting element in promoter and enhancer regions
Seit03_RBCO-04	CCAAT	Arabidopsis thaliana	common cis-acting element in promoter and enhancer regions
Seit03_RBCO-04	CAAAT	Pisum sativum	common cis-acting element in promoter and enhancer regions
Seit03_RBCO-04	CCAAT	Arabidopsis thaliana	common cis-acting element in promoter and enhancer regions
Seit03_RBCO-04	CAAAT	Pisum sativum	common cis-acting element in promoter and enhancer regions
Seit03_RBCO-04	CCAAT	Arabidopsis thaliana	common cis-acting element in promoter and enhancer regions
Seit03_RBCO-04	CACGTGAAA	Pisum sativum	cis-acting regulatory element involved in light responsiveness
Seit03_RBCO-04	CACGTG	Pisum sativum	cis-acting regulatory element involved in light responsiveness
Seit03_RBCO-04	GCCACT	Arabidopsis thaliana	cis-acting regulatory element related to meristem expression
Seit03_RBCO-04	ATTAAT	Petroselinum crispum	part of a conserved DNA module involved in light responsiveness
Seit03_RBCO-04	ATATAT	Brassica napus	core promoter element around -30 of transcription start
Seit03_RBCO-04	TATA	Arabidopsis thaliana	core promoter element around -30 of transcription start
Seit03_RBCO-04	TATA	Arabidopsis thaliana	core promoter element around -30 of transcription start
Seit03_RBCO-04	TATAA	Arabidopsis thaliana	core promoter element around -30 of transcription start
Seit03_RBCO-04	TATA	Arabidopsis thaliana	core promoter element around -30 of transcription start
Seit03_RBCO-04	CGTCA	Hordeum vulgare	cis-acting regulatory element involved in the MeJA-responsiveness
Seit03_RBCO-04	TGACG	Hordeum vulgare	cis-acting regulatory element involved in the MeJA-responsiveness
Seit03_RBCO-04	AAACCA	Zea mays	cis-acting regulatory element essential for the anaerobic induction
Seit03_RBCO-04	AAACCA	Zea mays	cis-acting regulatory element essential for the anaerobic induction
Seit03_RBCO-04	AAACCA	Zea mays	cis-acting regulatory element essential for the anaerobic induction
Seit03_RBCO-02	CACGAC	Zea mays	cis-acting regulatory element involved in light responsiveness
Seit03_RBCO-02	CACGTC	Zea mays	cis-acting regulatory element involved in light responsiveness
Seit03_RBCO-02	CACGAC	Zea mays	cis-acting regulatory element involved in light responsiveness
Seit03_RBCO-02	CACGTC	Zea mays	cis-acting regulatory element involved in light responsiveness
Seit03_RBCO-02	ACGTG	Arabidopsis thaliana	cis-acting element involved in the abscisic acid responsiveness
Seit03_RBCO-02	ACGTG	Arabidopsis thaliana	cis-acting element involved in the abscisic acid responsiveness
Seit03_RBCO-02	GCCACT	Arabidopsis thaliana	cis-acting regulatory element related to meristem expression
Seit03_RBCO-02	CAACGG	Hordeum vulgare	MYBHv1 binding site
Seit03_RBCO-02	AGATAAGG	Triticum aestivum	part of a light responsive element
Seit03_RBCO-02	TATATA	Arabidopsis thaliana	core promoter element around -30 of transcription start
Seit03_RBCO-02	ATATAT	Brassica napus	core promoter element around -30 of transcription start
Seit03_RBCO-02	TATATA	Arabidopsis thaliana	core promoter element around -30 of transcription start
Seit03_RBCO-02	ATATAT	Brassica napus	core promoter element around -30 of transcription start
Seit03_RBCO-02	TATATA	Arabidopsis thaliana	core promoter element around -30 of transcription start
Seit03_RBCO-02	ATATAT	Brassica napus	core promoter element around -30 of transcription start
Seit03_RBCO-02	TATA	Arabidopsis thaliana	core promoter element around -30 of transcription start
Seit03_RBCO-02	GGGCGG	Oryza sativa	light responsive element
Seit03_RBCO-02	CGTCA	Hordeum vulgare	cis-acting regulatory element involved in the MeJA-responsiveness
Seit03_RBCO-02	CGTCA	Hordeum vulgare	cis-acting regulatory element involved in the MeJA-responsiveness
Seit03_RBCO-02	TGACG	Hordeum vulgare	cis-acting regulatory element involved in the MeJA-responsiveness
Seit03_RBCO-02	TGACG	Hordeum vulgare	cis-acting regulatory element involved in the MeJA-responsiveness
Seit03_RBCO-01	TGACG	Hordeum vulgare	cis-acting regulatory element involved in the MeJA-responsiveness
Seit03_RBCO-01	CGTCA	Hordeum vulgare	cis-acting regulatory element involved in the MeJA-responsiveness
Seit03_RBCO-01	GGGCGG	Oryza sativa	light responsive element
Seit03_RBCO-01	taTATAAAtc	Arabidopsis thaliana	core promoter element around -30 of transcription start
Seit03_RBCO-01	TATAAAT	Brassica juncea	core promoter element around -30 of transcription start
Seit03_RBCO-01	TATAAA	Helianthus annuus	core promoter element around -30 of transcription start
Seit03_RBCO-01	TATATAA	Arabidopsis thaliana	core promoter element around -30 of transcription start
Seit03_RBCO-01	TATATA	Arabidopsis thaliana	core promoter element around -30 of transcription start
Seit03_RBCO-01	TATA	Arabidopsis thaliana	core promoter element around -30 of transcription start
Seit03_RBCO-01	AGATAAGG	Triticum aestivum	part of a light responsive element
Seit03_RBCO-01	AGATAAGG	Triticum aestivum	part of a light responsive element
Seit03_RBCO-01	GCCACT	Arabidopsis thaliana	cis-acting regulatory element related to meristem expression
Seit03_RBCO-01	CCAAT	Arabidopsis thaliana	common cis-acting element in promoter and enhancer regions
Seit03_RBCO-01	AACCCGG	Arabidopsis thaliana	cis-acting element involved in the abscisic acid responsiveness
Seit03_RBCO-01	TACGGTC	Arabidopsis thaliana	cis-acting element involved in the abscisic acid responsiveness
Seit03_RBCO-01	GCAACGTGTC	Hordeum vulgare	cis-acting element involved in the abscisic acid responsiveness
Seit03_RBCO-01	ACGTG	Arabidopsis thaliana	cis-acting element involved in the abscisic acid responsiveness
Seit03_RBCO-01	CACGAC	Zea mays	cis-acting regulatory element involved in light responsiveness
Seit03_RBCO-01	CACGTC	Zea mays	cis-acting regulatory element involved in light responsiveness
Seit03_NADP-01	TCTCCCT	Spinacia oleracea	part of a light responsive element
Seit03_NADP-01	GGGCGG	Oryza sativa	light responsive element
Seit03_NADP-01	GGGCGG	Oryza sativa	light responsive element
Seit03_NADP-01	GGGCGG	Oryza sativa	light responsive element
Seit03_NADP-01	GGGCGG	Oryza sativa	light responsive element
Seit03_NADP-01	GGGCGG	Oryza sativa	light responsive element
Seit03_NADP-01	GGGCGG	Oryza sativa	light responsive element
Seit03_NADP-01	GGGCGG	Oryza sativa	light responsive element
Seit03_NADP-01	GGGCGG	Oryza sativa	light responsive element
Seit03_NADP-01	CCAAT	Arabidopsis thaliana	common cis-acting element in promoter and enhancer regions
Seit03_NADP-01	CCAAT	Arabidopsis thaliana	common cis-acting element in promoter and enhancer regions
Seit03_NADP-01	CCAAT	Arabidopsis thaliana	common cis-acting element in promoter and enhancer regions
Seit03_NADP-01	CCAAT	Arabidopsis thaliana	common cis-acting element in promoter and enhancer regions
Seit03_NADP-01	CCAAT	Arabidopsis thaliana	common cis-acting element in promoter and enhancer regions
Seit03_NADP-01	CCCCCG	Zea mays	enhancer-like element involved in anoxic specific inducibility
Seit03_NADP-01	CCCCCG	Zea mays	enhancer-like element involved in anoxic specific inducibility
Seit03_NADP-01	GCCACT	Arabidopsis thaliana	cis-acting regulatory element related to meristem expression
Seit02_PEP-05	CAAAT	Pisum sativum	common cis-acting element in promoter and enhancer regions
Seit02_PEP-05	CCAAT	Arabidopsis thaliana	common cis-acting element in promoter and enhancer regions
Seit02_PEP-05	CAAAT	Pisum sativum	common cis-acting element in promoter and enhancer regions
Seit02_PEP-05	CAAAT	Pisum sativum	common cis-acting element in promoter and enhancer regions
Seit02_PEP-05	ACGTG	Arabidopsis thaliana	cis-acting element involved in the abscisic acid responsiveness
Seit02_PEP-05	CCGAAA	Hordeum vulgare	cis-acting element involved in low-temperature responsiveness
Seit02_PEP-05	CCGAAA	Hordeum vulgare	cis-acting element involved in low-temperature responsiveness
Seit02_PEP-05	CACGTT	Pisum sativum	cis-acting regulatory element involved in light responsiveness
Seit02_PEP-05	CCATCTTTTT	Nicotiana tabacum	cis-acting element involved in salicylic acid responsiveness
Seit02_PEP-05	ATTAAT	Petroselinum crispum	part of a conserved DNA module involved in light responsiveness
Seit02_PEP-05	TATACA	Helianthus annuus	core promoter element around -30 of transcription start
Seit02_PEP-05	TATA	Arabidopsis thaliana	core promoter element around -30 of transcription start
Seit02_PEP-05	TATAAAT	Brassica juncea	core promoter element around -30 of transcription start
Seit02_PEP-05	TATAAA	Helianthus annuus	core promoter element around -30 of transcription start
Seit02_PEP-05	TATAA	Arabidopsis thaliana	core promoter element around -30 of transcription start
Seit02_PEP-05	TATA	Arabidopsis thaliana	core promoter element around -30 of transcription start
Seit02_PEP-05	TATA	Arabidopsis thaliana	core promoter element around -30 of transcription start
Seit02_PEP-05	TATA	Arabidopsis thaliana	core promoter element around -30 of transcription start
Seit02_PEP-05	GGTTAAT	Avena sativa	light responsive element
Seit02_PEP-05	GGTTAAT	Avena sativa	light responsive element
Seit02_PEP-05	CCGTCC	Petroselinum crispum	cis-acting regulatory element
Seit09_PPDK-02	CCGTCC	Petroselinum crispum	cis-acting regulatory element
Seit09_PPDK-02	ATTAAT	Petroselinum crispum	part of a conserved DNA module involved in light responsiveness
Seit09_PPDK-02	TATACA	Helianthus annuus	core promoter element around -30 of transcription start
Seit09_PPDK-02	TATATA	Arabidopsis thaliana	core promoter element around -30 of transcription start
Seit09_PPDK-02	ATATAA	Brassica oleracea	core promoter element around -30 of transcription start
Seit09_PPDK-02	TATA	Arabidopsis thaliana	core promoter element around -30 of transcription start
Seit09_PPDK-02	GAATTTAATTAA	Glycine max	60K protein binding site
Seit09_PPDK-02	GCCACT	Arabidopsis thaliana	cis-acting regulatory element related to meristem expression
Seit09_PPDK-02	GGTCCAT	Nicotiana tabacum	cis-acting regulatory element involved in auxin responsiveness
Seit09_PPDK-02	CATGCATG	Helianthus annuus	cis-acting regulatory element involved in seed-specific regulation
Seit09_PPDK-02	CATGCATG	Helianthus annuus	cis-acting regulatory element involved in seed-specific regulation
Seit09_PPDK-02	TACGTG	Arabidopsis thaliana	cis-acting regulatory element involved in light responsiveness
Seit09_PPDK-02	CACGAC	Zea mays	cis-acting regulatory element involved in light responsiveness
Seit09_PPDK-02	TACGTG	Arabidopsis thaliana	cis-acting regulatory element involved in light responsiveness
Seit09_PPDK-02	CACGAC	Zea mays	cis-acting regulatory element involved in light responsiveness
Seit09_PPDK-02	ACGTG	Arabidopsis thaliana	cis-acting element involved in the abscisic acid responsiveness
Seit09_PPDK-02	CGTACGTGCA	Hordeum vulgare	cis-acting element involved in the abscisic acid responsiveness
Seit09_PPDK-02	ACGTG	Arabidopsis thaliana	cis-acting element involved in the abscisic acid responsiveness
Seit09_PPDK-02	TACGGTC	Arabidopsis thaliana	cis-acting element involved in the abscisic acid responsiveness
Seit09_MD-01	CAAAT	Pisum sativum	common cis-acting element in promoter and enhancer regions
Seit09_MD-01	CACGTT	Pisum sativum	cis-acting regulatory element involved in light responsiveness
Seit09_MD-01	CACTATCTAAC	Pisum sativum	part of a conserved DNA module array (CMA3)
Seit09_MD-01	GTTTTCTTAC	Nicotiana tabacum	cis-acting element involved in defense and stress responsiveness
Seit09_MD-01	AAACCA	Zea mays	cis-acting regulatory element essential for the anaerobic induction
Seit09_MD-01	GACACGTGGC	Triticum aestivum	cis-acting element involved in the abscisic acid responsiveness
Seit09_MD-01	ACGTG	Arabidopsis thaliana	cis-acting element involved in the abscisic acid responsiveness
Seit09_MD-01	ACGTG	Arabidopsis thaliana	cis-acting element involved in the abscisic acid responsiveness
Seit09_MD-01	ACGTG	Arabidopsis thaliana	cis-acting element involved in the abscisic acid responsiveness
Seit09_MD-01	CAACTG	Arabidopsis thaliana	MYB binding site involved in drought-inducibility
Seit09_MD-01	CAACTG	Arabidopsis thaliana	MYB binding site involved in drought-inducibility
Seit09_MD-01	CACGTC	Zea mays	cis-acting regulatory element involved in light responsiveness
Seit09_MD-01	TACGTG	Arabidopsis thaliana	cis-acting regulatory element involved in light responsiveness
Seit09_MD-01	CAACGG	Hordeum vulgare	MYBHv1 binding site
Seit09_MD-01	GCCACT	Arabidopsis thaliana	cis-acting regulatory element related to meristem expression
Seit09_MD-01	GCCACT	Arabidopsis thaliana	cis-acting regulatory element related to meristem expression
Seit09_MD-01	TGACG	Hordeum vulgare	cis-acting regulatory element involved in the MeJA-responsiveness
Seit09_MD-01	TGACG	Hordeum vulgare	cis-acting regulatory element involved in the MeJA-responsiveness
Seit09_MD-01	TGACG	Hordeum vulgare	cis-acting regulatory element involved in the MeJA-responsiveness
Seit09_MD-01	TGACG	Hordeum vulgare	cis-acting regulatory element involved in the MeJA-responsiveness
Seit09_MD-01	CGTCA	Hordeum vulgare	cis-acting regulatory element involved in the MeJA-responsiveness
Seit09_MD-01	CGTCA	Hordeum vulgare	cis-acting regulatory element involved in the MeJA-responsiveness
Seit09_MD-01	CGTCA	Hordeum vulgare	cis-acting regulatory element involved in the MeJA-responsiveness
Seit09_MD-01	CGTCA	Hordeum vulgare	cis-acting regulatory element involved in the MeJA-responsiveness
